# Supplementary material for: N,N′-Bis(4-pyridylmethyl­ene)octane-1,8-diamine
Source: Acta Crystallogr Sect E Struct Rep Online. 2009 Jul 1;65(Pt 8):o1728. doi: 10.1107/S1600536809024623 (PMC2977232; doi:10.1107/S1600536809024623)
Supplement: Supplementary file 1 [file e-65-o1728-sup1.cif]

##############################################################################
###                                                                        ###
###        Electronic paper (Acta Crystallographica Section E)             ###
###                                                                        ###
##############################################################################
#                                                                            #
# This CIF contains the data in a paper accepted for publication in Acta     #
# Crystallographica Section E. It conforms to the requirements of Notes      #
# for Authors for Section E, and has been peer reviewed under the auspices   #
# of the IUCr Commission on Journals.                                        #
#                                                                            #
# Full details of the Crystallographic Information File format               #
# are given in the paper "The Crystallographic Information File (CIF):       #
# a New Standard Archive File for Crystallography" by S. R. Hall, F. H.      #
# Allen and I. D. Brown [Acta Cryst. (1991), A47, 655-685].                  #
#                                                                            #
# The current version of the core CIF dictionary is obtainable from          #
# ftp://ftp.iucr.org/pub/cif_core.dic. The current version number is 2.4.    #
#                                                                            #
# Software is freely available for graphical display of the structure(s) in  #
# this CIF.  For information consult the CIF home page http://www.iucr.org/  #
# cif/home.html                                                              #
#                                                                            #
# This file may be used for bona fide research purposes within the           #
# scientific community so long as proper attribution is given to the journal # 
# article from which it was obtained.                                        #
#                                                                            #
##############################################################################
                                             
data_global
_audit_creation_method     SHELXL-97
_journal_date_recd_electronic     2009-06-24
_journal_date_accepted     2009-06-26
_journal_name_full     'Acta Crystallographica, Section E'
_journal_year     2009
_journal_volume     65
_journal_issue      8
_journal_page_first     o1728
_journal_page_last     o1728
_journal_paper_category     QO
_journal_coeditor_code     CI2836
_publ_contact_author
;
     Dr. Seik Weng Ng
     Department of Chemistry
     University of Malaya
     50603 Kuala Lumpur
     Malaysia
;
_publ_contact_author_email     seikweng@um.edu.my
_publ_contact_author_fax     '03 7967 4193'
_publ_contact_author_phone     '03 7967 6778'
_publ_section_title
;
<i>N</i>,<i>N</i>'-Bis(4-pyridylmethylene)octane-1,8-diamine
;
loop_
    _publ_author_name
    _publ_author_address
    'Patra, Goutam Kumar'
;
Department of Chemistry
Vijaygarh Jyotish Ray College
8/2 Vijaygarh
Jadavpur
Kolkata 700 032
India
;
    'Mukherjee, Anindita'
;
Department of Chemistry
Vijaygarh Jyotish Ray College
8/2 Vijaygarh
Jadavpur
Kolkata 700 032
India
;
    'Mitra, Partha'
;
Department of Chemistry
Vijaygarh Jyotish Ray College
8/2 Vijaygarh
Jadavpur
Kolkata 700 032
India
;
    'Ng, Seik Weng'
;
Department of Chemistry
University of Malaya
50603 Kuala Lumpur
Malaysia
;
data_I
_audit_creation_method     SHELXL-97
_chemical_name_systematic
;
<i>N</i>,<i>N</i>'-Bis(4-pyridylmethylene)octane-1,8-diamine
;
_chemical_name_common     ?
_chemical_formula_moiety     'C20 H26 N4'
_chemical_formula_sum     'C20 H26 N4'
_chemical_formula_iupac     'C20 H26 N4'
_chemical_formula_weight     322.45
_chemical_melting_point     ?
_symmetry_cell_setting     Monoclinic
_symmetry_space_group_name_H-M     'P 21/c'
_symmetry_space_group_name_Hall     '-P 2ybc'
loop_
    _symmetry_equiv_pos_as_xyz
    'x, y, z'
    '-x, y+1/2, -z+1/2'
    '-x, -y, -z'
    'x, -y-1/2, z-1/2'
_cell_length_a     11.6285(4)
_cell_length_b     9.3821(3)
_cell_length_c     8.8302(3)
_cell_angle_alpha     90.00
_cell_angle_beta     111.143(2)
_cell_angle_gamma     90.00
_cell_volume     898.52(5)
_cell_formula_units_Z     2
_cell_measurement_reflns_used     1645
_cell_measurement_theta_min     2.2
_cell_measurement_theta_max     27.3
_cell_measurement_temperature     140(2)
_exptl_crystal_description     Plate
_exptl_crystal_colour     'light yellow'
_exptl_crystal_size_max     0.40
_exptl_crystal_size_mid     0.20
_exptl_crystal_size_min     0.02
_exptl_crystal_density_diffrn     1.192
_exptl_crystal_density_meas     ?
_exptl_crystal_density_method     'not measured'
_exptl_crystal_F_000     348
_exptl_absorpt_coefficient_mu     0.072
_exptl_absorpt_correction_type     None
_exptl_absorpt_process_details     ?
_exptl_absorpt_correction_T_min     ?
_exptl_absorpt_correction_T_max     ?
_diffrn_ambient_temperature     140(2)
_diffrn_radiation_type     MoK\a
_diffrn_radiation_wavelength     0.71073
_diffrn_radiation_source     'fine-focus sealed tube'
_diffrn_radiation_monochromator     graphite
_diffrn_measurement_device_type     'Bruker SMART APEX area-detector'
_diffrn_measurement_method     \w
_diffrn_detector_area_resol_mean     ?
_diffrn_reflns_number     6110
_diffrn_reflns_av_R_equivalents     0.0227
_diffrn_reflns_av_sigmaI/netI     0.0272
_diffrn_reflns_theta_min     1.88
_diffrn_reflns_theta_max     27.49
_diffrn_reflns_theta_full     27.49
_diffrn_measured_fraction_theta_max     1.000
_diffrn_measured_fraction_theta_full     1.000
_diffrn_reflns_limit_h_min     -15
_diffrn_reflns_limit_h_max     15
_diffrn_reflns_limit_k_min     -12
_diffrn_reflns_limit_k_max     11
_diffrn_reflns_limit_l_min     -11
_diffrn_reflns_limit_l_max     11
_diffrn_standards_number     0
_diffrn_standards_interval_count     .
_diffrn_standards_interval_time     .
_diffrn_standards_decay_%     ?
_reflns_number_total     2065
_reflns_number_gt     1588
_reflns_threshold_expression     I>2\s(I)
_refine_ls_structure_factor_coef     Fsqd
_refine_ls_matrix_type     full
_refine_ls_R_factor_all     0.0645
_refine_ls_R_factor_gt     0.0480
_refine_ls_wR_factor_gt     0.1246
_refine_ls_wR_factor_ref     0.1377
_refine_ls_goodness_of_fit_ref     1.024
_refine_ls_restrained_S_all     1.024
_refine_ls_number_reflns     2065
_refine_ls_number_parameters     109
_refine_ls_number_restraints     0
_refine_ls_hydrogen_treatment     constr
_refine_ls_weighting_scheme     calc
_refine_ls_weighting_details
         'calc w=1/[\s^2^(Fo^2^)+(0.0697P)^2^+0.2588P] where P=(Fo^2^+2Fc^2^)/3'
_atom_sites_solution_hydrogens     geom
_atom_sites_solution_primary     direct
_atom_sites_solution_secondary     difmap
_refine_ls_shift/su_max     0.001
_refine_ls_shift/su_mean     0.000
_refine_diff_density_max     0.305
_refine_diff_density_min     -0.228
_refine_ls_extinction_method     none
_refine_ls_extinction_coef     ?
loop_
    _atom_type_symbol
    _atom_type_description
    _atom_type_scat_dispersion_real
    _atom_type_scat_dispersion_imag
    _atom_type_scat_source
    'C' 'C' 0.0033 0.0016
                         'International Tables Vol C Tables 4.2.6.8 and 6.1.1.4'
    'H' 'H' 0.0000 0.0000
                         'International Tables Vol C Tables 4.2.6.8 and 6.1.1.4'
    'N' 'N' 0.0061 0.0033
                         'International Tables Vol C Tables 4.2.6.8 and 6.1.1.4'
_computing_data_collection     'APEX2 (Bruker, 2008)'
_computing_cell_refinement     'SAINT (Bruker, 2008)'
_computing_data_reduction     'SAINT (Bruker, 2008)'
_computing_structure_solution     'SHELXS97 (Sheldrick, 2008)'
_computing_structure_refinement     'SHELXL97 (Sheldrick, 2008)'
_computing_molecular_graphics     'X-SEED (Barbour, 2001)'
_computing_publication_material     'publCIF (Westrip, 2009)'
loop_
    _atom_site_type_symbol
    _atom_site_label
    _atom_site_fract_x
    _atom_site_fract_y
    _atom_site_fract_z
    _atom_site_U_iso_or_equiv
    _atom_site_adp_type
    _atom_site_calc_flag
    _atom_site_refinement_flags
    _atom_site_occupancy
    _atom_site_disorder_assembly
    _atom_site_disorder_group
    N N1 0.28339(13) 0.52618(14) 0.97725(16) 0.0353(3) Uani d . 1 . .
    N N2 0.09040(12) 0.40434(14) 1.39134(15) 0.0326(3) Uani d . 1 . .
    C C1 0.48329(13) 0.46639(14) 0.56773(16) 0.0248(3) Uani d . 1 . .
    H H1A 0.5601 0.4388 0.6573 0.030 Uiso calc R 1 . .
    H H1B 0.4353 0.3784 0.5261 0.030 Uiso calc R 1 . .
    C C2 0.40867(13) 0.56437(15) 0.63471(17) 0.0264(3) Uani d . 1 . .
    H H2A 0.4584 0.6500 0.6818 0.032 Uiso calc R 1 . .
    H H2B 0.3340 0.5961 0.5442 0.032 Uiso calc R 1 . .
    C C3 0.36981(13) 0.49380(15) 0.76402(17) 0.0265(3) Uani d . 1 . .
    H H3A 0.3086 0.4184 0.7125 0.032 Uiso calc R 1 . .
    H H3B 0.4426 0.4476 0.8451 0.032 Uiso calc R 1 . .
    C C4 0.31509(18) 0.59651(17) 0.8495(2) 0.0413(4) Uani d . 1 . .
    H H4A 0.3748 0.6740 0.8979 0.050 Uiso calc R 1 . .
    H H4B 0.2400 0.6397 0.7697 0.050 Uiso calc R 1 . .
    C C5 0.20006(13) 0.58108(14) 1.01734(16) 0.0250(3) Uani d . 1 . .
    H H5 0.1598 0.6647 0.9631 0.030 Uiso calc R 1 . .
    C C6 0.16301(12) 0.51912(15) 1.14647(15) 0.0225(3) Uani d . 1 . .
    C C7 0.07925(13) 0.58973(15) 1.19920(17) 0.0265(3) Uani d . 1 . .
    H H7 0.0446 0.6782 1.1522 0.032 Uiso calc R 1 . .
    C C8 0.04704(13) 0.52910(16) 1.32146(18) 0.0303(4) Uani d . 1 . .
    H H8 -0.0092 0.5793 1.3576 0.036 Uiso calc R 1 . .
    C C9 0.17031(14) 0.33682(16) 1.33808(18) 0.0304(3) Uani d . 1 . .
    H H9 0.2018 0.2473 1.3852 0.036 Uiso calc R 1 . .
    C C10 0.20944(13) 0.38956(15) 1.21893(17) 0.0263(3) Uani d . 1 . .
    H H10 0.2673 0.3380 1.1869 0.032 Uiso calc R 1 . .
loop_
    _atom_site_aniso_label
    _atom_site_aniso_U_11
    _atom_site_aniso_U_22
    _atom_site_aniso_U_33
    _atom_site_aniso_U_12
    _atom_site_aniso_U_13
    _atom_site_aniso_U_23
    N1 0.0532(8) 0.0291(7) 0.0383(7) 0.0066(6) 0.0343(7) 0.0070(6)
    N2 0.0390(7) 0.0354(7) 0.0306(7) -0.0071(5) 0.0212(6) -0.0029(5)
    C1 0.0282(7) 0.0273(7) 0.0236(7) 0.0019(5) 0.0148(6) 0.0008(5)
    C2 0.0339(7) 0.0257(7) 0.0274(7) -0.0007(6) 0.0203(6) 0.0006(6)
    C3 0.0338(7) 0.0256(7) 0.0260(7) 0.0022(6) 0.0181(6) 0.0023(6)
    C4 0.0682(11) 0.0283(8) 0.0490(10) 0.0084(7) 0.0473(9) 0.0090(7)
    C5 0.0318(7) 0.0225(7) 0.0238(7) 0.0000(5) 0.0139(6) 0.0003(5)
    C6 0.0244(7) 0.0245(7) 0.0202(6) -0.0037(5) 0.0101(5) -0.0032(5)
    C7 0.0270(7) 0.0277(7) 0.0274(7) 0.0002(5) 0.0130(6) -0.0023(6)
    C8 0.0304(7) 0.0348(8) 0.0323(8) -0.0035(6) 0.0191(6) -0.0066(6)
    C9 0.0387(8) 0.0270(7) 0.0297(7) -0.0027(6) 0.0174(6) 0.0010(6)
    C10 0.0308(7) 0.0252(7) 0.0267(7) 0.0001(5) 0.0151(6) -0.0017(5)
loop_
    _geom_bond_atom_site_label_1
    _geom_bond_atom_site_label_2
    _geom_bond_site_symmetry_2
    _geom_bond_distance
    _geom_bond_publ_flag
    N1 C5 . 1.2558(18) ?
    N1 C4 . 1.4643(18) ?
    N2 C8 . 1.334(2) ?
    N2 C9 . 1.3421(18) ?
    C1 C1 3_666 1.522(2) ?
    C1 C2 . 1.5225(18) ?
    C1 H1A . 0.99 ?
    C1 H1B . 0.99 ?
    C2 C3 . 1.5227(18) ?
    C2 H2A . 0.99 ?
    C2 H2B . 0.99 ?
    C3 C4 . 1.4998(19) ?
    C3 H3A . 0.99 ?
    C3 H3B . 0.99 ?
    C4 H4A . 0.99 ?
    C4 H4B . 0.99 ?
    C5 C6 . 1.4758(18) ?
    C5 H5 . 0.95 ?
    C6 C10 . 1.3889(19) ?
    C6 C7 . 1.3898(18) ?
    C7 C8 . 1.3860(19) ?
    C7 H7 . 0.95 ?
    C8 H8 . 0.95 ?
    C9 C10 . 1.3800(19) ?
    C9 H9 . 0.95 ?
    C10 H10 . 0.95 ?
loop_
    _geom_angle_atom_site_label_1
    _geom_angle_atom_site_label_2
    _geom_angle_atom_site_label_3
    _geom_angle_site_symmetry_1
    _geom_angle_site_symmetry_3
    _geom_angle
    _geom_angle_publ_flag
    C5 N1 C4 . . 117.82(13) ?
    C8 N2 C9 . . 116.48(12) ?
    C1 C1 C2 3_666 . 113.46(14) ?
    C1 C1 H1A 3_666 . 108.9 ?
    C2 C1 H1A . . 108.9 ?
    C1 C1 H1B 3_666 . 108.9 ?
    C2 C1 H1B . . 108.9 ?
    H1A C1 H1B . . 107.7 ?
    C3 C2 C1 . . 113.18(11) ?
    C3 C2 H2A . . 108.9 ?
    C1 C2 H2A . . 108.9 ?
    C3 C2 H2B . . 108.9 ?
    C1 C2 H2B . . 108.9 ?
    H2A C2 H2B . . 107.8 ?
    C4 C3 C2 . . 113.11(12) ?
    C4 C3 H3A . . 109.0 ?
    C2 C3 H3A . . 109.0 ?
    C4 C3 H3B . . 109.0 ?
    C2 C3 H3B . . 109.0 ?
    H3A C3 H3B . . 107.8 ?
    N1 C4 C3 . . 111.63(12) ?
    N1 C4 H4A . . 109.3 ?
    C3 C4 H4A . . 109.3 ?
    N1 C4 H4B . . 109.3 ?
    C3 C4 H4B . . 109.3 ?
    H4A C4 H4B . . 108.0 ?
    N1 C5 C6 . . 121.75(13) ?
    N1 C5 H5 . . 119.1 ?
    C6 C5 H5 . . 119.1 ?
    C10 C6 C7 . . 117.76(12) ?
    C10 C6 C5 . . 121.82(12) ?
    C7 C6 C5 . . 120.42(12) ?
    C8 C7 C6 . . 118.97(13) ?
    C8 C7 H7 . . 120.5 ?
    C6 C7 H7 . . 120.5 ?
    N2 C8 C7 . . 123.85(13) ?
    N2 C8 H8 . . 118.1 ?
    C7 C8 H8 . . 118.1 ?
    N2 C9 C10 . . 123.94(14) ?
    N2 C9 H9 . . 118.0 ?
    C10 C9 H9 . . 118.0 ?
    C9 C10 C6 . . 119.00(13) ?
    C9 C10 H10 . . 120.5 ?
    C6 C10 H10 . . 120.5 ?
loop_
    _geom_torsion_atom_site_label_1
    _geom_torsion_atom_site_label_2
    _geom_torsion_atom_site_label_3
    _geom_torsion_atom_site_label_4
    _geom_torsion_site_symmetry_1
    _geom_torsion_site_symmetry_2
    _geom_torsion_site_symmetry_3
    _geom_torsion_site_symmetry_4
    _geom_torsion
    _geom_torsion_publ_flag
    C1 C1 C2 C3 3_666 . . . 176.99(14) ?
    C1 C2 C3 C4 . . . . 170.37(14) ?
    C5 N1 C4 C3 . . . . -154.80(15) ?
    C2 C3 C4 N1 . . . . -177.71(14) ?
    C4 N1 C5 C6 . . . . -179.09(14) ?
    N1 C5 C6 C10 . . . . -6.5(2) ?
    N1 C5 C6 C7 . . . . 173.65(13) ?
    C10 C6 C7 C8 . . . . 0.6(2) ?
    C5 C6 C7 C8 . . . . -179.57(13) ?
    C9 N2 C8 C7 . . . . 0.5(2) ?
    C6 C7 C8 N2 . . . . -1.1(2) ?
    C8 N2 C9 C10 . . . . 0.6(2) ?
    N2 C9 C10 C6 . . . . -1.0(2) ?
    C7 C6 C10 C9 . . . . 0.4(2) ?
    C5 C6 C10 C9 . . . . -179.46(13) ?
