# Supplementary material for: N,N′-Bis(4-pyridylmethyl­ene)octane-1,8-diamine
Source: Acta Crystallogr Sect E Struct Rep Online. 2009 Jul 1;65(Pt 8):o1728. doi: 10.1107/S1600536809024623 (PMC2977232; doi:10.1107/S1600536809024623)
Supplement: Supplementary file 2 [file e-65-o1728-Isup2.hkl]

# 
# h,k,l, Fc-squared, Fo-squared, sigma(Fo-squared) and status flag 
# 
data_I
_shelx_title '  P21/c' 
_shelx_refln_list_code          4 
_shelx_F_calc_maximum      169.08 
_exptl_crystal_F_000       348.00 
_reflns_d_resolution_high  0.7699 
 
loop_ 
 _symmetry_equiv_pos_as_xyz 
 'x, y, z' 
 '-x, y+1/2, -z+1/2' 
 '-x, -y, -z' 
 'x, -y-1/2, z-1/2' 
 
_cell_length_a    11.6285 
_cell_length_b     9.3821 
_cell_length_c     8.8302 
_cell_angle_alpha  90.000 
_cell_angle_beta  111.143 
_cell_angle_gamma  90.000 
 
_shelx_F_squared_multiplier     1.000 
 
loop_ 
 _refln_index_h 
 _refln_index_k 
 _refln_index_l 
 _refln_F_squared_calc 
 _refln_F_squared_meas 
 _refln_F_squared_sigma 
 _refln_observed_status 
   1   0   0      340.53      375.92      2.97 o 
   2   0   0      557.80      535.91      5.41 o 
   3   0   0      483.64      521.43      5.50 o 
   4   0   0       75.98       68.50      1.78 o 
   5   0   0        6.11        5.45      0.81 o 
   6   0   0        2.60        1.83      0.75 o 
   7   0   0      292.10      298.05      5.36 o 
   8   0   0      420.26      454.96     13.96 o 
   9   0   0      278.26      291.38      5.84 o 
  10   0   0      102.13      115.12      3.68 o 
  11   0   0       21.15       23.12      3.20 o 
  12   0   0        5.70        4.88      2.49 o 
  13   0   0        2.76        1.86      2.45 o 
  14   0   0        7.24        3.20      2.80 o 
   1   1   0        4.72        5.02      0.38 o 
   2   1   0      841.47      787.42     11.36 o 
   3   1   0       85.88       77.10      1.29 o 
   4   1   0      349.34      353.18      3.75 o 
   5   1   0       19.97       30.54      0.86 o 
   6   1   0        0.22       -0.61      0.41 o 
   7   1   0        0.22        0.76      0.53 o 
   8   1   0       22.14       23.59      1.17 o 
   9   1   0        2.84        4.66      0.83 o 
  10   1   0        6.23        6.15      1.14 o 
  11   1   0        1.55        0.54      0.99 o 
  12   1   0        5.23        4.26      1.97 o 
  13   1   0        1.45        0.86      1.61 o 
  14   1   0        2.35        2.43      1.83 o 
   0   2   0    18782.94    16885.69    258.80 o 
   1   2   0      169.96      188.55      2.24 o 
   2   2   0       88.99       86.90      1.19 o 
   3   2   0       98.58       85.40      4.51 o 
   4   2   0        0.30        0.38      0.46 o 
   5   2   0       67.24       57.83      1.43 o 
   6   2   0        2.09        2.38      0.63 o 
   7   2   0       42.93       49.42      1.33 o 
   8   2   0       12.45       11.69      0.86 o 
   9   2   0      192.84      197.45      3.62 o 
  10   2   0        9.26        9.48      1.04 o 
  11   2   0        0.02        0.58      1.04 o 
  12   2   0        1.45        4.58      1.65 o 
  13   2   0        0.04       -0.34      1.50 o 
   1   3   0     1227.11     1209.74     10.41 o 
   2   3   0      194.86      202.64      2.22 o 
   3   3   0        0.58       -0.26      0.42 o 
   4   3   0       50.13       45.51      1.30 o 
   5   3   0        0.00        0.37      0.54 o 
   6   3   0       24.20       18.32      1.25 o 
   7   3   0       51.13       51.35      1.63 o 
   8   3   0      206.12      204.98      3.39 o 
   9   3   0       94.50       91.95      2.05 o 
  10   3   0        0.45        0.21      0.68 o 
  11   3   0       15.98       17.21      1.41 o 
  12   3   0        3.24        3.23      3.04 o 
  13   3   0        0.12        1.21      1.65 o 
   0   4   0       89.03       69.89      2.14 o 
   1   4   0      459.20      487.06      5.84 o 
   2   4   0      142.74      128.52      1.83 o 
   3   4   0      108.94      108.08      1.68 o 
   4   4   0       22.01       29.03      0.95 o 
   5   4   0        0.11       -0.07      0.45 o 
   6   4   0      106.97      110.47      2.67 o 
   7   4   0       75.65       77.22      2.05 o 
   8   4   0      158.15      149.78      3.56 o 
   9   4   0      284.47      288.63      5.27 o 
  10   4   0      116.63      112.46      2.81 o 
  11   4   0        1.19        0.22      0.96 o 
  12   4   0       10.05        7.12      3.12 o 
  13   4   0        1.86        3.21      2.98 o 
   1   5   0      985.00     1131.10     12.08 o 
   2   5   0      129.33      149.69      2.53 o 
   3   5   0        2.51        2.19      0.52 o 
   4   5   0       25.67       28.62      1.03 o 
   5   5   0        0.01       -0.50      0.51 o 
   6   5   0       43.98       48.55      1.44 o 
   7   5   0       18.60       21.72      2.03 o 
   8   5   0      236.85      232.85      3.95 o 
   9   5   0      102.11       93.51      2.55 o 
  10   5   0        0.00        0.63      1.11 o 
  11   5   0        8.19        5.51      1.47 o 
  12   5   0        1.37       -0.23      1.45 o 
   0   6   0       65.58       65.89      2.51 o 
   1   6   0       53.09       68.45      1.82 o 
   2   6   0        7.73        5.81      0.80 o 
   3   6   0       11.13       11.05      0.79 o 
   4   6   0        0.01       -0.56      0.51 o 
   5   6   0       21.62       21.81      1.26 o 
   6   6   0      299.11      293.78      5.72 o 
   7   6   0      100.17       97.81      2.71 o 
   8   6   0      116.17      106.40      3.34 o 
   9   6   0      214.52      193.73      4.67 o 
  10   6   0      203.87      186.23      7.43 o 
  11   6   0        6.96        5.14      1.49 o 
  12   6   0        1.99        1.77      1.84 o 
   1   7   0       60.94       78.80      2.14 o 
   2   7   0       83.01       81.77      2.16 o 
   3   7   0        0.03       -0.94      0.65 o 
   4   7   0        4.94        5.04      0.93 o 
   5   7   0       52.08       48.47      2.82 o 
   6   7   0       13.88       12.36      1.64 o 
   7   7   0       20.23       20.71      1.82 o 
   8   7   0       57.14       57.18      2.74 o 
   9   7   0        3.90        3.54      1.42 o 
  10   7   0       17.34       14.04      1.84 o 
  11   7   0        0.08        0.27      1.39 o 
   0   8   0        5.52        4.73      1.70 o 
   1   8   0        2.22       -0.46      0.75 o 
   2   8   0       45.89       35.06      1.85 o 
   3   8   0        4.53        1.69      1.10 o 
   4   8   0        1.52        3.58      1.18 o 
   5   8   0        2.22        0.98      1.63 o 
   6   8   0       18.22       16.12      1.79 o 
   7   8   0       16.61       17.50      1.90 o 
   8   8   0       16.76       18.21      1.98 o 
   9   8   0        0.06        1.48      1.42 o 
  10   8   0       13.28       15.23      1.98 o 
   1   9   0        2.69        3.07      0.98 o 
   2   9   0       35.96       31.71      2.81 o 
   3   9   0        3.20        2.32      1.16 o 
   4   9   0       44.47       38.82      2.65 o 
   5   9   0        1.20       -0.32      1.16 o 
   6   9   0       10.58       11.10      1.87 o 
   7   9   0        0.09       -0.66      1.30 o 
   8   9   0       76.07       76.64      3.47 o 
   9   9   0       11.76        9.35      3.03 o 
   1  10   0       30.52       26.06      2.08 o 
   2  10   0       34.99       30.68      2.21 o 
   3  10   0       15.92       15.40      1.85 o 
   4  10   0       21.88       20.05      2.01 o 
   5  10   0        4.97        5.87      1.63 o 
   6  10   0        5.20        7.09      1.69 o 
   7  10   0       71.46       75.86      5.07 o 
   8  10   0        4.28        0.88      1.64 o 
   1  11   0        1.93        1.00      1.82 o 
   2  11   0       24.26       26.86      2.35 o 
   3  11   0        7.92        6.54      2.12 o 
   4  11   0       40.46       38.10      3.65 o 
   5  11   0       12.00       15.56      2.16 o 
   6  11   0       22.78       24.06      2.75 o 
   0  12   0       63.60       74.09      6.48 o 
   1  12   0       14.86       14.60      6.08 o 
   2  12   0       17.31       21.54      3.09 o 
 -14   1   1       32.72       42.26      3.20 o 
 -13   1   1        1.22       -0.36      1.51 o 
 -12   1   1       24.44       22.35      1.50 o 
 -11   1   1        3.65        3.07      0.88 o 
 -10   1   1       12.80       12.37      1.13 o 
  -9   1   1       94.59       94.05      3.60 o 
  -8   1   1      110.93      120.81      2.12 o 
  -7   1   1      425.88      476.22      4.72 o 
  -6   1   1      465.58      480.15      4.57 o 
  -5   1   1      435.91      417.31      5.16 o 
  -4   1   1       87.79       95.90      1.87 o 
  -3   1   1      280.82      290.38      2.64 o 
  -2   1   1      866.51      849.78      6.80 o 
  -1   1   1      911.40      869.22      8.55 o 
   0   1   1      101.10       95.49      1.47 o 
   1   1   1        0.79        0.94      0.37 o 
   2   1   1    28589.00    29096.74    233.03 o 
   3   1   1        0.32        0.86      0.44 o 
   4   1   1       16.85       16.16      0.63 o 
   5   1   1       41.06       38.65      1.00 o 
   6   1   1        7.05        5.99      0.59 o 
   7   1   1        5.80        9.03      0.71 o 
   8   1   1       30.02       34.28      1.36 o 
   9   1   1       48.63       55.07      2.54 o 
  10   1   1       12.19       14.96      1.93 o 
  11   1   1      134.73      112.11      4.28 o 
  12   1   1       17.67       15.29      2.16 o 
  13   1   1        1.37        2.19      1.68 o 
 -14   2   1        0.47       -2.21      1.47 o 
 -13   2   1        0.80       -1.59      1.40 o 
 -12   2   1        2.48        3.42      1.19 o 
 -11   2   1        0.08        0.96      0.83 o 
 -10   2   1        0.06       -0.27      0.73 o 
  -9   2   1        7.05        8.53      0.79 o 
  -8   2   1      120.47      130.33      2.23 o 
  -7   2   1      107.06      121.02      2.72 o 
  -6   2   1        4.78        4.19      0.64 o 
  -5   2   1       62.90       71.76      2.11 o 
  -4   2   1        3.87        6.47      0.57 o 
  -3   2   1      157.41      149.03      2.20 o 
  -2   2   1      100.96       86.89      1.26 o 
  -1   2   1     1071.75     1059.64     12.92 o 
   0   2   1     1500.12     1539.48     11.47 o 
   1   2   1     2953.18     2906.31     21.05 o 
   2   2   1     4314.18     4435.92     35.81 o 
   3   2   1      145.65      146.52      2.09 o 
   4   2   1       81.89       81.75      1.63 o 
   5   2   1      158.43      139.15      2.29 o 
   6   2   1       32.59       44.26      1.17 o 
   7   2   1       22.45       19.78      0.94 o 
   8   2   1       15.27       14.69      1.07 o 
   9   2   1      100.04      109.46      2.50 o 
  10   2   1      173.78      177.95      5.09 o 
  11   2   1        8.64       11.96      2.04 o 
  12   2   1        3.90        2.21      1.66 o 
  13   2   1        9.32        9.00      4.18 o 
 -14   3   1        0.38        1.89      2.92 o 
 -13   3   1        6.47        6.58      1.95 o 
 -12   3   1        1.43        1.02      1.14 o 
 -11   3   1        6.77        6.01      0.94 o 
 -10   3   1       22.74       24.46      1.32 o 
  -9   3   1        4.87        7.24      0.83 o 
  -8   3   1        8.06       10.33      0.99 o 
  -7   3   1      502.08      478.06      5.55 o 
  -6   3   1       23.27       23.75      1.11 o 
  -5   3   1       32.75       39.25      1.65 o 
  -4   3   1       14.91       16.50      0.58 o 
  -3   3   1       10.08        7.66      0.53 o 
  -2   3   1      364.53      383.99      4.53 o 
  -1   3   1       63.39       74.43      1.55 o 
   0   3   1      101.97      116.50      1.96 o 
   1   3   1      847.86      923.28      8.25 o 
   2   3   1     1694.52     1750.80     13.60 o 
   3   3   1        2.06        1.65      0.48 o 
   4   3   1      224.10      253.35      3.33 o 
   5   3   1       41.67       34.15      1.28 o 
   6   3   1       31.21       42.46      1.48 o 
   7   3   1       15.70       14.49      1.05 o 
   8   3   1       87.60       94.28      1.96 o 
   9   3   1       16.06       18.01      1.30 o 
  10   3   1       34.55       36.28      1.73 o 
  11   3   1      128.09      123.58      7.12 o 
  12   3   1       12.15        7.98      1.99 o 
  13   3   1        1.98        1.85      1.74 o 
 -13   4   1        3.66        1.45      1.76 o 
 -12   4   1        0.85       -0.47      1.16 o 
 -11   4   1        1.33        0.68      0.94 o 
 -10   4   1        3.38        2.11      0.79 o 
  -9   4   1       20.00       24.66      1.39 o 
  -8   4   1       68.44       69.79      2.09 o 
  -7   4   1       66.34       54.69      1.69 o 
  -6   4   1      348.89      346.66      3.66 o 
  -5   4   1       32.01       38.55      1.47 o 
  -4   4   1       50.41       52.80      1.04 o 
  -3   4   1        0.00       -0.50      0.33 o 
  -2   4   1        5.29        5.70      0.60 o 
  -1   4   1       14.40        6.87      0.65 o 
   0   4   1      261.98      248.68      3.68 o 
   1   4   1     1024.34     1090.17      9.85 o 
   2   4   1      343.16      359.46      3.73 o 
   3   4   1      472.01      473.76      8.51 o 
   4   4   1      110.71      107.17      1.88 o 
   5   4   1        9.04        4.76      0.64 o 
   6   4   1        1.72        3.25      1.07 o 
   7   4   1        0.26        0.59      0.76 o 
   8   4   1      123.60      122.33      2.73 o 
   9   4   1      102.62      112.54      3.18 o 
  10   4   1      156.21      159.81      3.44 o 
  11   4   1       61.82       59.66      3.40 o 
  12   4   1        2.66        4.07      1.81 o 
 -13   5   1       43.20       50.21      3.78 o 
 -12   5   1        0.68       -1.52      1.23 o 
 -11   5   1        1.65        4.72      1.35 o 
 -10   5   1       16.70       19.37      2.69 o 
  -9   5   1        0.03       -0.13      1.05 o 
  -8   5   1      578.80      545.04      8.06 o 
  -7   5   1      685.87      672.55     10.85 o 
  -6   5   1      369.91      345.47      4.54 o 
  -5   5   1      163.15      163.26      2.17 o 
  -4   5   1      139.66      145.64      3.01 o 
  -3   5   1        3.98        5.74      0.69 o 
  -2   5   1       22.01       23.66      1.07 o 
  -1   5   1        8.79        6.42      0.72 o 
   0   5   1       15.66       23.77      1.88 o 
   1   5   1       58.51       82.93      1.80 o 
   2   5   1       30.79       23.01      1.11 o 
   3   5   1      219.28      211.18      3.23 o 
   4   5   1       41.29       37.22      1.98 o 
   5   5   1        0.14       -0.06      0.45 o 
   6   5   1        0.01       -0.30      0.44 o 
   7   5   1        6.95        5.68      0.91 o 
   8   5   1      151.57      142.30      3.06 o 
   9   5   1       26.39       29.31      1.65 o 
  10   5   1       44.54       40.77      1.95 o 
  11   5   1       62.03       63.19      5.36 o 
  12   5   1       27.22       18.20      3.80 o 
 -12   6   1        3.37        5.84      1.59 o 
 -11   6   1       25.76       28.41      2.23 o 
 -10   6   1       12.80       14.08      2.85 o 
  -9   6   1       23.18       19.31      1.80 o 
  -8   6   1       11.48       11.36      1.52 o 
  -7   6   1      147.60      137.71      3.68 o 
  -6   6   1      220.95      222.87      4.61 o 
  -5   6   1        0.75       -0.64      0.59 o 
  -4   6   1       51.94       51.01      1.54 o 
  -3   6   1       50.67       50.64      1.57 o 
  -2   6   1        1.17        2.02      0.66 o 
  -1   6   1        3.10        6.13      0.81 o 
   0   6   1      529.57      510.96      6.84 o 
   1   6   1      145.81      185.10      3.55 o 
   2   6   1        6.94        4.40      0.67 o 
   3   6   1      313.17      350.65      4.11 o 
   4   6   1        0.88        0.80      0.60 o 
   5   6   1        1.04        1.77      0.66 o 
   6   6   1        1.28        2.20      1.17 o 
   7   6   1        2.62        2.12      1.82 o 
   8   6   1        5.61        3.61      1.03 o 
   9   6   1        7.63        6.88      1.41 o 
  10   6   1       47.93       51.21      2.64 o 
  11   6   1        2.22        1.38      2.71 o 
 -11   7   1        2.87        3.35      1.45 o 
 -10   7   1       10.31        9.57      1.67 o 
  -9   7   1       29.79       23.34      2.02 o 
  -8   7   1      211.25      198.87      6.92 o 
  -7   7   1      184.88      170.54      5.31 o 
  -6   7   1       79.86       79.01      2.93 o 
  -5   7   1       22.95       20.38      1.71 o 
  -4   7   1      184.93      173.37      4.01 o 
  -3   7   1        0.00       -0.06      0.70 o 
  -2   7   1       23.16       24.68      1.30 o 
  -1   7   1        0.11       -0.30      0.68 o 
   0   7   1        2.29        0.10      0.51 o 
   1   7   1       42.37       48.96      2.74 o 
   2   7   1        1.09        1.55      1.59 o 
   3   7   1      100.92      116.20      2.47 o 
   4   7   1       23.38       23.56      1.21 o 
   5   7   1        0.02        0.34      0.79 o 
   6   7   1        3.38        3.42      0.97 o 
   7   7   1        0.46        1.01      1.60 o 
   8   7   1       31.30       25.86      2.07 o 
   9   7   1        0.12        1.05      1.29 o 
  10   7   1       22.90       18.67      2.02 o 
 -11   8   1       22.71       25.21      2.39 o 
 -10   8   1       19.69       17.88      2.64 o 
  -9   8   1       38.70       35.15      2.47 o 
  -8   8   1       56.73       55.14      4.80 o 
  -7   8   1       35.42       32.55      2.47 o 
  -6   8   1      135.73      142.65      7.05 o 
  -5   8   1        5.80        3.67      1.32 o 
  -4   8   1       66.47       68.95      4.82 o 
  -3   8   1       82.12       78.93      2.90 o 
  -2   8   1       32.80       31.54      1.87 o 
  -1   8   1        8.04        7.39      1.04 o 
   0   8   1      119.43      110.42      3.14 o 
   1   8   1        0.00       -0.45      0.62 o 
   2   8   1       15.55       16.78      1.70 o 
   3   8   1       12.20       11.91      1.21 o 
   4   8   1       25.47       22.24      2.17 o 
   5   8   1        6.68        7.17      1.60 o 
   6   8   1       13.85       12.63      1.75 o 
   7   8   1        0.01       -1.12      1.16 o 
   8   8   1       38.79       37.01      3.06 o 
   9   8   1       36.12       35.83      2.49 o 
  10   8   1       17.39       20.83      2.25 o 
  -9   9   1       82.11       75.21      4.93 o 
  -8   9   1       17.94       18.30      2.07 o 
  -7   9   1        1.82        4.24      1.50 o 
  -6   9   1       11.03        8.94      1.65 o 
  -5   9   1      114.41      121.66      3.89 o 
  -4   9   1       23.67       19.18      3.97 o 
  -3   9   1        0.18        0.09      1.15 o 
  -2   9   1       18.54       20.50      1.92 o 
  -1   9   1       12.21       11.09      1.24 o 
   0   9   1       54.70       44.85      7.46 o 
   1   9   1       16.59       16.23      1.38 o 
   2   9   1       53.97       47.21      2.45 o 
   3   9   1        8.84        6.04      1.42 o 
   4   9   1       15.65       11.91      1.67 o 
   5   9   1       10.75        8.44      1.58 o 
   6   9   1        5.82        6.53      1.97 o 
   7   9   1       15.17       18.30      2.09 o 
   8   9   1        2.00        2.53      1.46 o 
  -8  10   1       22.20       19.43      2.30 o 
  -7  10   1       26.99       32.21      2.56 o 
  -6  10   1      161.54      171.39      6.59 o 
  -5  10   1        3.21        1.56      1.65 o 
  -4  10   1       18.29       18.40      2.44 o 
  -3  10   1        2.62        0.94      1.94 o 
  -2  10   1       96.44       93.31      3.45 o 
  -1  10   1        2.24        3.17      1.36 o 
   0  10   1       66.52       67.58      3.02 o 
   1  10   1        0.67       -1.65      1.10 o 
   2  10   1       16.96       14.36      2.20 o 
   3  10   1        0.60       -0.73      1.20 o 
   4  10   1       10.34       10.88      1.94 o 
   5  10   1        5.64        2.78      1.50 o 
   6  10   1       10.78       13.23      2.48 o 
   7  10   1        1.34        5.27      2.06 o 
  -6  11   1        2.85        2.85      2.09 o 
  -5  11   1       36.67       31.82      2.59 o 
  -4  11   1        0.00        1.31      1.45 o 
  -3  11   1        0.03       -0.79      1.63 o 
  -2  11   1       61.75       61.24      3.14 o 
  -1  11   1        4.11        9.29      1.75 o 
   0  11   1       31.08       33.22      3.19 o 
   1  11   1        7.76        6.34      2.19 o 
   2  11   1       74.29       69.98      3.31 o 
   3  11   1       23.82       21.36      2.22 o 
   4  11   1       18.84       17.92      1.83 o 
   5  11   1        1.73       -0.82      1.40 o 
  -2  12   1       41.94       44.46      3.84 o 
  -1  12   1       27.08       30.25      3.34 o 
   0  12   1       12.09       14.28      2.77 o 
   1  12   1       26.28       33.43      3.63 o 
 -14   0   2       20.23       20.01      3.50 o 
 -13   0   2        6.10        5.64      1.67 o 
 -12   0   2       46.42       49.83      2.81 o 
 -11   0   2        4.15        4.01      1.95 o 
 -10   0   2       76.49       78.71      3.11 o 
  -9   0   2       10.86       14.71      2.04 o 
  -8   0   2       42.74       41.74      2.01 o 
  -7   0   2      127.22      148.30      4.40 o 
  -6   0   2       85.90      103.59      2.63 o 
  -5   0   2      312.22      355.99      5.44 o 
  -4   0   2      317.33      313.42      4.74 o 
  -3   0   2      253.62      217.10      3.45 o 
  -2   0   2      513.55      477.07      8.95 o 
  -1   0   2     1676.86     1547.72     25.72 o 
   0   0   2      939.52      909.41     15.75 o 
   1   0   2      106.77      108.95      3.32 o 
   2   0   2        1.14        2.56      0.38 o 
   3   0   2      166.15      199.48      2.46 o 
   4   0   2     2391.32     2737.27     31.67 o 
   5   0   2      234.20      232.61      4.05 o 
   6   0   2        7.15        3.40      0.81 o 
   7   0   2      120.02      125.62      4.47 o 
   8   0   2        1.58       -0.02      1.64 o 
   9   0   2        1.87        0.99      1.87 o 
  10   0   2       50.78       61.90      4.59 o 
  11   0   2        0.48        0.78      2.19 o 
  12   0   2       20.06       11.64      3.12 o 
 -14   1   2        0.73        0.65      1.62 o 
 -13   1   2       21.06       23.63      2.11 o 
 -12   1   2       17.14       13.94      1.33 o 
 -11   1   2        2.49        2.57      0.88 o 
 -10   1   2        0.29        0.18      0.65 o 
  -9   1   2        4.16        3.69      0.76 o 
  -8   1   2       36.65       40.43      1.43 o 
  -7   1   2       58.25       71.43      1.64 o 
  -6   1   2      320.70      341.45      3.54 o 
  -5   1   2      254.05      308.58      3.51 o 
  -4   1   2        2.98        3.37      0.56 o 
  -3   1   2       13.26       10.68      0.54 o 
  -2   1   2        7.30        5.35      0.52 o 
  -1   1   2        2.67        3.96      0.50 o 
   0   1   2      474.14      515.50      4.62 o 
   1   1   2     1581.59     1596.53     12.09 o 
   2   1   2      153.36      173.07      2.13 o 
   3   1   2     1308.88     1306.24      9.99 o 
   4   1   2      787.39      879.26      7.06 o 
   5   1   2       19.64       12.60      0.62 o 
   6   1   2        1.48        2.19      0.49 o 
   7   1   2        9.52       10.10      0.87 o 
   8   1   2        8.82       11.38      5.37 o 
   9   1   2       23.81       28.22      2.26 o 
  10   1   2        5.98        7.46      1.75 o 
  11   1   2       44.22       50.64      5.88 o 
  12   1   2       37.55       34.88      3.05 o 
 -14   2   2        0.47        1.36      1.69 o 
 -13   2   2       23.13       24.97      1.99 o 
 -12   2   2        7.59        9.21      1.33 o 
 -11   2   2        1.34        1.29      1.02 o 
 -10   2   2       10.21       10.27      1.21 o 
  -9   2   2        2.40        1.46      0.64 o 
  -8   2   2        8.76       12.73      0.87 o 
  -7   2   2      217.36      254.33      3.51 o 
  -6   2   2        8.63        8.91      0.74 o 
  -5   2   2     1284.97     1419.04     12.50 o 
  -4   2   2      156.64      155.62      2.13 o 
  -3   2   2      347.92      347.54      3.62 o 
  -2   2   2      109.25      112.56      2.03 o 
  -1   2   2        5.69        2.91      0.34 o 
   0   2   2        2.71        7.44      0.47 o 
   1   2   2      515.26      533.40      4.49 o 
   2   2   2      502.74      524.76      6.65 o 
   3   2   2      222.72      243.97      3.03 o 
   4   2   2     2596.70     2730.98     22.84 o 
   5   2   2        2.95        0.61      0.43 o 
   6   2   2       15.99       26.85      0.94 o 
   7   2   2        6.78        7.47      0.87 o 
   8   2   2       13.73       18.22      1.27 o 
   9   2   2        2.96        5.09      3.01 o 
  10   2   2      105.40      125.34      5.61 o 
  11   2   2        3.29        3.90      1.78 o 
  12   2   2       13.23       14.14      2.52 o 
 -14   3   2       16.51       10.09      2.25 o 
 -13   3   2       99.73      115.64      3.67 o 
 -12   3   2       21.03       21.66      1.84 o 
 -11   3   2        4.09        5.69      0.92 o 
 -10   3   2        0.16       -0.21      0.67 o 
  -9   3   2        4.12        4.66      0.86 o 
  -8   3   2        0.17        0.53      0.66 o 
  -7   3   2       32.35       31.25      1.27 o 
  -6   3   2     1291.23     1342.39     14.50 o 
  -5   3   2      122.72      118.56      1.97 o 
  -4   3   2       93.19      101.66      2.07 o 
  -3   3   2      598.80      661.60      7.66 o 
  -2   3   2      304.36      310.89      4.22 o 
  -1   3   2       20.26       15.20      0.61 o 
   0   3   2      108.86      109.66      1.74 o 
   1   3   2     1005.68     1005.09      7.35 o 
   2   3   2       86.97       80.36      1.64 o 
   3   3   2     1451.18     1544.71     13.61 o 
   4   3   2     1477.44     1530.55     13.65 o 
   5   3   2       20.22       16.08      0.99 o 
   6   3   2       62.88       67.92      1.83 o 
   7   3   2        4.88        4.10      0.83 o 
   8   3   2        6.45        4.66      0.90 o 
   9   3   2       20.33       27.95      6.45 o 
  10   3   2       47.99       53.99      3.21 o 
  11   3   2      101.10      112.02      4.60 o 
  12   3   2       95.17       90.43      4.40 o 
 -14   4   2       54.59       60.05      4.17 o 
 -13   4   2      104.25      104.15      4.65 o 
 -12   4   2        1.15        1.79      1.68 o 
 -11   4   2       22.76       22.47      1.59 o 
 -10   4   2        8.42        8.42      1.36 o 
  -9   4   2        0.10       -0.66      0.92 o 
  -8   4   2       19.08       20.07      1.19 o 
  -7   4   2       88.82       87.89      2.00 o 
  -6   4   2      309.00      289.73      4.40 o 
  -5   4   2     1093.29     1091.26     12.72 o 
  -4   4   2      285.69      288.47      4.53 o 
  -3   4   2       17.73       18.78      1.18 o 
  -2   4   2       16.39       18.22      1.11 o 
  -1   4   2       87.46       98.29      2.23 o 
   0   4   2      103.12      109.52      1.99 o 
   1   4   2       77.51       87.10      1.80 o 
   2   4   2      388.80      411.28      4.67 o 
   3   4   2      109.29      151.12      2.27 o 
   4   4   2      461.09      479.32      5.51 o 
   5   4   2        8.72        8.57      0.89 o 
   6   4   2       52.20       63.08      1.90 o 
   7   4   2        5.37        7.25      1.00 o 
   8   4   2       15.07       15.40      1.25 o 
   9   4   2        1.15        0.51      1.34 o 
  10   4   2       75.63       68.07     10.01 o 
  11   4   2        1.83        2.34      1.69 o 
  12   4   2        6.39        8.37      2.09 o 
 -13   5   2       35.31       39.64      2.93 o 
 -12   5   2        0.60       -0.65      1.00 o 
 -11   5   2       10.35        9.88      1.58 o 
 -10   5   2        4.37        6.93      1.41 o 
  -9   5   2       45.26       46.89      2.31 o 
  -8   5   2        1.10        2.68      1.10 o 
  -7   5   2       60.06       57.70      2.50 o 
  -6   5   2       57.87       66.30      2.40 o 
  -5   5   2      128.26      123.52      2.12 o 
  -4   5   2      291.97      295.53      7.04 o 
  -3   5   2      185.30      187.76      4.20 o 
  -2   5   2       25.96       23.04      1.04 o 
  -1   5   2       44.73       31.73      1.21 o 
   0   5   2        2.03        1.54      0.50 o 
   1   5   2        0.20        1.18      0.48 o 
   2   5   2      211.14      198.11      3.56 o 
   3   5   2       76.83       97.00      2.79 o 
   4   5   2       67.47       72.60      2.04 o 
   5   5   2       38.42       38.67      1.49 o 
   6   5   2      109.44      111.43      2.27 o 
   7   5   2        2.21        1.71      0.74 o 
   8   5   2        0.05       -0.97      0.84 o 
   9   5   2        0.05       -1.09      0.86 o 
  10   5   2       12.31       13.49      2.11 o 
  11   5   2        1.97       -0.57      1.64 o 
 -12   6   2       11.29       13.78      1.90 o 
 -11   6   2        9.84       11.21      1.80 o 
 -10   6   2       13.71       13.63      1.72 o 
  -9   6   2       11.48       14.64      1.69 o 
  -8   6   2       62.42       55.85      3.16 o 
  -7   6   2       57.21       51.32      5.72 o 
  -6   6   2      386.54      378.84      6.33 o 
  -5   6   2      339.19      339.19      5.76 o 
  -4   6   2      309.49      314.66      5.39 o 
  -3   6   2        6.89        7.11      0.93 o 
  -2   6   2       25.17       25.53      1.39 o 
  -1   6   2        6.47        7.03      0.83 o 
   0   6   2       19.56       19.65      2.07 o 
   1   6   2        5.81        5.15      0.71 o 
   2   6   2        0.21        1.40      0.83 o 
   3   6   2       32.94       27.36      1.75 o 
   4   6   2        0.21        0.06      0.62 o 
   5   6   2       99.84       95.21      2.14 o 
   6   6   2        3.21        3.77      0.98 o 
   7   6   2        2.81        1.98      0.95 o 
   8   6   2        7.06        8.83      1.73 o 
   9   6   2        0.08       -1.33      0.89 o 
  10   6   2        3.16        2.37      2.71 o 
  11   6   2        3.40        1.32      2.80 o 
 -12   7   2        0.58       -1.40      1.29 o 
 -11   7   2        9.00        7.68      1.72 o 
 -10   7   2        9.13        8.90      1.67 o 
  -9   7   2       12.46       14.37      1.75 o 
  -8   7   2       92.27       91.70      3.32 o 
  -7   7   2      287.98      266.19      5.52 o 
  -6   7   2      491.94      479.15      7.67 o 
  -5   7   2      273.43      267.73      5.25 o 
  -4   7   2      337.65      331.41      5.84 o 
  -3   7   2       14.75       13.99      2.41 o 
  -2   7   2      115.53      120.33      2.56 o 
  -1   7   2       58.20       53.65      2.44 o 
   0   7   2        2.62        1.90      0.66 o 
   1   7   2        2.71        3.28      0.83 o 
   2   7   2      357.11      331.24      4.29 o 
   3   7   2        1.43        2.15      0.77 o 
   4   7   2       27.70       22.26      1.37 o 
   5   7   2       62.84       65.76      2.19 o 
   6   7   2        1.55        1.54      0.90 o 
   7   7   2        7.01        5.95      1.10 o 
   8   7   2        0.53       -0.60      1.22 o 
   9   7   2        4.24        5.30      1.52 o 
  10   7   2       27.09       32.45      4.35 o 
 -11   8   2        8.75        7.59      1.80 o 
 -10   8   2       16.81       18.93      2.08 o 
  -9   8   2        0.57        2.01      1.34 o 
  -8   8   2        1.94        1.34      1.25 o 
  -7   8   2      200.79      209.07      9.50 o 
  -6   8   2       21.74       22.42      2.89 o 
  -5   8   2      149.52      151.31      4.10 o 
  -4   8   2        1.29       -0.96      1.06 o 
  -3   8   2       12.72       15.57      1.60 o 
  -2   8   2      168.48      160.63      3.97 o 
  -1   8   2        0.05        0.26      1.01 o 
   0   8   2       63.35       62.51      2.96 o 
   1   8   2        5.30        5.90      1.15 o 
   2   8   2        6.39        3.34      0.90 o 
   3   8   2       58.36       63.27      3.69 o 
   4   8   2       18.76       12.56      1.96 o 
   5   8   2       15.71       18.95      1.54 o 
   6   8   2        5.26        4.45      1.37 o 
   7   8   2        3.16        3.78      1.43 o 
   8   8   2        0.08        2.84      1.44 o 
   9   8   2        4.72        6.49      1.87 o 
 -10   9   2        0.50        0.52      1.74 o 
  -9   9   2       15.55       17.31      2.08 o 
  -8   9   2        5.18        7.47      1.72 o 
  -7   9   2      216.87      214.04      5.37 o 
  -6   9   2      255.52      263.91      5.92 o 
  -5   9   2       20.88       20.00      1.99 o 
  -4   9   2      186.90      194.33      4.83 o 
  -3   9   2        4.19        3.84      1.64 o 
  -2   9   2       34.69       33.79      2.48 o 
  -1   9   2       13.41       15.11      1.64 o 
   0   9   2       51.83       48.36      2.27 o 
   1   9   2        0.17        0.60      0.95 o 
   2   9   2      190.38      181.74      3.80 o 
   3   9   2        0.03        1.27      1.01 o 
   4   9   2       37.19       35.09      4.65 o 
   5   9   2       11.70        7.74      1.55 o 
   6   9   2        9.79        9.20      1.70 o 
   7   9   2        1.08        0.02      1.38 o 
   8   9   2        2.29        1.97      1.50 o 
  -8  10   2        0.93        3.54      1.60 o 
  -7  10   2       71.93       72.03      3.44 o 
  -6  10   2       14.83       16.61      2.08 o 
  -5  10   2        0.09        0.12      1.32 o 
  -4  10   2       13.08       13.23      1.88 o 
  -3  10   2       36.34       39.06      2.50 o 
  -2  10   2       66.52       64.08      3.03 o 
  -1  10   2        2.94        3.73      1.34 o 
   0  10   2       43.70       49.08      3.19 o 
   1  10   2       11.21       18.19      2.25 o 
   2  10   2       41.97       41.95      4.66 o 
   3  10   2        2.39        2.21      1.77 o 
   4  10   2       32.65       34.78      6.26 o 
   5  10   2        3.60        3.51      1.90 o 
   6  10   2        9.96        8.61      1.77 o 
  -6  11   2        2.04        1.16      1.49 o 
  -5  11   2       12.91       18.48      2.22 o 
  -4  11   2       24.74       19.87      2.57 o 
  -3  11   2        6.07        4.34      1.57 o 
  -2  11   2       11.22       15.99      3.80 o 
  -1  11   2        1.91        2.40      1.78 o 
   0  11   2       67.27       66.91      9.33 o 
   1  11   2       28.03       44.42      3.52 o 
   2  11   2       31.60       39.15      6.14 o 
   3  11   2       12.86       19.11      2.76 o 
   4  11   2        0.04        0.68      2.68 o 
  -1  12   2        0.95        0.91      2.04 o 
 -14   1   3       52.91       50.23      2.64 o 
 -13   1   3      167.88      166.31      3.93 o 
 -12   1   3        0.45       -1.28      0.85 o 
 -11   1   3       41.67       43.82      1.81 o 
 -10   1   3        0.80       -0.26      0.69 o 
  -9   1   3       21.94       20.46      1.14 o 
  -8   1   3       57.30       54.86      1.56 o 
  -7   1   3        0.82        1.95      0.56 o 
  -6   1   3       63.60       67.73      1.74 o 
  -5   1   3      150.91      175.27      2.95 o 
  -4   1   3      309.52      352.33      3.87 o 
  -3   1   3      332.34      348.85      3.73 o 
  -2   1   3      158.74      158.93      1.86 o 
  -1   1   3       39.43       35.69      0.93 o 
   0   1   3      301.99      296.97      3.61 o 
   1   1   3       98.66       92.71      1.98 o 
   2   1   3       33.14       28.88      1.61 o 
   3   1   3        0.40       -0.74      0.49 o 
   4   1   3       19.14       19.65      0.85 o 
   5   1   3      452.33      506.32      5.30 o 
   6   1   3      164.16      184.67      4.68 o 
   7   1   3       75.23       83.66      3.33 o 
   8   1   3       14.00       15.01      1.91 o 
   9   1   3       16.25       14.63      1.99 o 
  10   1   3       23.41       30.84      2.65 o 
  11   1   3        0.26       -0.22      1.76 o 
  12   1   3       70.25       87.50      4.53 o 
 -14   2   3      141.01      144.04      5.56 o 
 -13   2   3       18.71       20.31      1.85 o 
 -12   2   3      103.68      102.89      3.24 o 
 -11   2   3      236.81      241.22      4.06 o 
 -10   2   3       82.62       83.04      2.24 o 
  -9   2   3        0.81        0.44      0.63 o 
  -8   2   3        0.36        0.05      0.61 o 
  -7   2   3        2.50        1.88      0.62 o 
  -6   2   3       10.64       14.66      0.80 o 
  -5   2   3        6.51        9.05      0.69 o 
  -4   2   3     3680.65     3988.77     32.64 o 
  -3   2   3      115.61      148.65      2.72 o 
  -2   2   3       21.16       18.96      0.72 o 
  -1   2   3       89.83       82.53      1.29 o 
   0   2   3      162.45      144.75      2.01 o 
   1   2   3      140.31      138.41      1.80 o 
   2   2   3      599.62      656.80      7.22 o 
   3   2   3      566.35      562.86      5.73 o 
   4   2   3        3.00        3.91      0.64 o 
   5   2   3      518.63      546.59      5.89 o 
   6   2   3      276.58      300.10      3.93 o 
   7   2   3        7.39       10.37      1.63 o 
   8   2   3        4.56        7.23      1.69 o 
   9   2   3        4.90        0.37      1.35 o 
  10   2   3       30.22       28.14      5.30 o 
  11   2   3       17.88       21.54      2.58 o 
 -14   3   3       65.49       58.20      3.50 o 
 -13   3   3      133.27      117.48      4.48 o 
 -12   3   3       51.98       58.58      2.66 o 
 -11   3   3       99.40       97.26      2.70 o 
 -10   3   3       15.11       12.61      1.22 o 
  -9   3   3       17.59       14.93      1.21 o 
  -8   3   3       25.39       26.72      1.84 o 
  -7   3   3       12.11       13.90      0.92 o 
  -6   3   3       43.12       59.17      1.93 o 
  -5   3   3      898.72     1013.49      9.40 o 
  -4   3   3      235.20      240.52      2.97 o 
  -3   3   3     1445.40     1571.53     16.07 o 
  -2   3   3       18.15       23.12      1.04 o 
  -1   3   3       48.51       47.46      1.59 o 
   0   3   3       22.78       24.57      0.84 o 
   1   3   3       72.86       76.24      1.35 o 
   2   3   3       33.41       33.10      1.81 o 
   3   3   3      634.49      671.45      5.95 o 
   4   3   3      267.68      278.51      3.72 o 
   5   3   3       29.53       33.02      1.34 o 
   6   3   3      553.58      530.80      6.12 o 
   7   3   3        0.11       -0.37      1.19 o 
   8   3   3        1.88        3.94      1.54 o 
   9   3   3        6.64        8.09      1.81 o 
  10   3   3        5.65        5.82      3.05 o 
  11   3   3        8.85        8.98      2.14 o 
 -14   4   3       69.03       59.83      4.39 o 
 -13   4   3        0.13        0.16      1.14 o 
 -12   4   3       34.39       34.55      2.01 o 
 -11   4   3       77.92       77.66      2.53 o 
 -10   4   3        5.83        2.39      1.18 o 
  -9   4   3        4.07        5.35      1.38 o 
  -8   4   3       40.36       46.23      2.32 o 
  -7   4   3       67.21       74.21      3.23 o 
  -6   4   3       28.56       24.36      1.50 o 
  -5   4   3        0.07        0.94      0.74 o 
  -4   4   3     1274.49     1352.63     14.58 o 
  -3   4   3      261.58      255.45      4.13 o 
  -2   4   3        2.05        2.04      0.50 o 
  -1   4   3      503.55      522.46      4.88 o 
   0   4   3       72.90       78.38      1.47 o 
   1   4   3       27.70       25.28      1.18 o 
   2   4   3       34.59       38.63      1.31 o 
   3   4   3      275.52      291.96      3.12 o 
   4   4   3       36.37       34.29      1.26 o 
   5   4   3       89.78      101.62      2.31 o 
   6   4   3      380.54      364.78      4.93 o 
   7   4   3       10.43       10.65      1.13 o 
   8   4   3       59.95       69.84      3.35 o 
   9   4   3        1.24       -0.90      1.37 o 
  10   4   3        1.32        0.52      1.46 o 
  11   4   3       10.13       15.00      2.38 o 
 -13   5   3       11.85        9.44      2.02 o 
 -12   5   3       16.48       16.93      1.62 o 
 -11   5   3       19.55       18.34      1.86 o 
 -10   5   3        0.06        0.66      1.15 o 
  -9   5   3        0.10       -0.48      0.93 o 
  -8   5   3       55.06       52.55      2.35 o 
  -7   5   3        1.30        1.75      1.16 o 
  -6   5   3      118.95      117.87      3.15 o 
  -5   5   3      609.78      604.48      8.14 o 
  -4   5   3        4.53        1.79      1.19 o 
  -3   5   3      278.35      281.92      4.66 o 
  -2   5   3      230.71      224.97      2.95 o 
  -1   5   3      108.27      110.88      2.70 o 
   0   5   3       41.92       33.65      1.74 o 
   1   5   3       19.87       24.30      0.99 o 
   2   5   3       16.67       19.21      1.08 o 
   3   5   3      125.45      139.44      2.14 o 
   4   5   3      113.54       98.12      2.88 o 
   5   5   3       11.15        7.08      0.88 o 
   6   5   3      156.19      153.98      3.12 o 
   7   5   3        1.54        1.42      0.80 o 
   8   5   3       18.76       20.27      2.72 o 
   9   5   3        0.02       -0.89      1.65 o 
  10   5   3        1.10        2.81      1.68 o 
 -13   6   3        1.83        1.44      1.27 o 
 -12   6   3       44.27       51.78      2.93 o 
 -11   6   3        0.80        1.90      1.31 o 
 -10   6   3        0.60        0.36      1.18 o 
  -9   6   3        2.44        2.95      1.53 o 
  -8   6   3        3.12        3.09      2.18 o 
  -7   6   3        9.15        8.97      1.37 o 
  -6   6   3       97.29       87.34      2.89 o 
  -5   6   3      518.74      490.71      7.33 o 
  -4   6   3      216.94      207.93      4.22 o 
  -3   6   3      194.74      190.98      3.93 o 
  -2   6   3      319.77      294.45      4.98 o 
  -1   6   3       87.46       78.06      1.80 o 
   0   6   3        0.08       -0.06      0.57 o 
   1   6   3       44.55       45.08      2.16 o 
   2   6   3        5.60        5.31      0.85 o 
   3   6   3        0.02        0.16      0.62 o 
   4   6   3      101.23       86.01      2.06 o 
   5   6   3        5.46        4.04      0.84 o 
   6   6   3       10.03       10.50      1.16 o 
   7   6   3        0.76        2.55      1.01 o 
   8   6   3       16.09       15.06      2.08 o 
   9   6   3        6.43        5.42      1.86 o 
  10   6   3        0.18        1.48      1.74 o 
 -12   7   3        1.42        2.24      1.47 o 
 -11   7   3        0.13       -0.04      1.24 o 
 -10   7   3       42.04       41.93      2.54 o 
  -9   7   3        0.70        1.08      1.20 o 
  -8   7   3        1.95        1.34      1.17 o 
  -7   7   3        2.14        1.31      1.13 o 
  -6   7   3       28.07       24.99      1.91 o 
  -5   7   3      354.45      362.46      6.33 o 
  -4   7   3        6.49        8.11      1.32 o 
  -3   7   3      204.53      212.77      4.47 o 
  -2   7   3       46.71       46.33      2.13 o 
  -1   7   3       49.70       43.32      2.04 o 
   0   7   3       19.74       17.37      1.15 o 
   1   7   3        1.35        4.34      0.77 o 
   2   7   3       59.47       57.16      1.92 o 
   3   7   3        3.22        3.30      0.82 o 
   4   7   3       13.95        7.82      1.26 o 
   5   7   3       38.87       31.30      1.50 o 
   6   7   3       12.23        9.72      1.25 o 
   7   7   3        6.73        6.26      1.19 o 
   8   7   3        5.32        5.61      3.44 o 
   9   7   3        4.58        1.33      2.39 o 
 -11   8   3        0.37        1.85      1.48 o 
 -10   8   3        6.11        5.57      1.63 o 
  -9   8   3        0.01       -0.30      1.23 o 
  -8   8   3        6.71        4.12      1.40 o 
  -7   8   3        0.26       -1.22      1.75 o 
  -6   8   3       53.93       51.00      2.62 o 
  -5   8   3      641.88      625.91      9.40 o 
  -4   8   3      850.30      844.67     11.74 o 
  -3   8   3      125.95      123.71      4.92 o 
  -2   8   3      344.43      338.31      6.01 o 
  -1   8   3        0.55        0.52      1.00 o 
   0   8   3       32.90       30.33      1.88 o 
   1   8   3        0.96        1.35      1.25 o 
   2   8   3        4.89        4.22      0.89 o 
   3   8   3        9.08        8.40      1.17 o 
   4   8   3      345.11      332.15      5.22 o 
   5   8   3        0.24       -0.36      0.97 o 
   6   8   3       28.64       24.22      1.71 o 
   7   8   3       21.17       19.53      1.97 o 
   8   8   3        1.79       -1.28      2.38 o 
 -10   9   3       31.53       32.24      2.66 o 
  -9   9   3       35.91       39.70      2.75 o 
  -8   9   3       60.37       61.53      3.48 o 
  -7   9   3       24.67       21.74      2.12 o 
  -6   9   3       21.64       21.75      2.07 o 
  -5   9   3       96.88      107.84      3.70 o 
  -4   9   3       33.10       34.15      2.29 o 
  -3   9   3      169.63      171.17      4.45 o 
  -2   9   3        0.57        1.05      1.09 o 
  -1   9   3        0.26        0.11      1.08 o 
   0   9   3      200.34      188.31      7.67 o 
   1   9   3        0.07        0.94      1.36 o 
   2   9   3       76.31       75.68      2.97 o 
   3   9   3       22.04       30.33      4.01 o 
   4   9   3        8.35        6.75      1.80 o 
   5   9   3       16.69       15.56      2.22 o 
   6   9   3        8.04        6.47      1.59 o 
   7   9   3        5.62        4.57      1.62 o 
  -8  10   3        0.74        2.70      1.55 o 
  -7  10   3       20.24       20.91      2.26 o 
  -6  10   3        5.11        4.44      1.64 o 
  -5  10   3       43.74       41.96      2.76 o 
  -4  10   3      112.24      109.29      5.32 o 
  -3  10   3       39.82       36.94      2.50 o 
  -2  10   3        9.17        9.68      1.65 o 
  -1  10   3        9.00        9.32      1.59 o 
   0  10   3       24.67       24.88      2.59 o 
   1  10   3        1.00        0.62      1.27 o 
   2  10   3       18.64       19.24      2.51 o 
   3  10   3       25.89       31.81      4.34 o 
   4  10   3       87.21       90.49      6.41 o 
   5  10   3       16.62       20.08      4.09 o 
  -6  11   3        6.40        3.40      1.69 o 
  -5  11   3        9.56       13.60      2.11 o 
  -4  11   3        0.19        0.85      1.46 o 
  -3  11   3        8.89       13.13      1.95 o 
  -2  11   3        5.10        7.04      1.70 o 
  -1  11   3        7.95        9.19      2.06 o 
   0  11   3       14.67       16.23      2.59 o 
   1  11   3        5.02        2.02      4.03 o 
   2  11   3        1.28        1.71      2.94 o 
   3  11   3       66.90       83.68      6.88 o 
 -15   0   4        9.56       11.30      2.95 o 
 -14   0   4       10.13        8.77      2.82 o 
 -13   0   4        8.50       12.11      1.92 o 
 -12   0   4      620.29      615.42     15.55 o 
 -11   0   4      161.37      165.73      6.81 o 
 -10   0   4       25.55       18.33      4.22 o 
  -9   0   4      363.38      340.49      6.41 o 
  -8   0   4      120.26      132.56     10.03 o 
  -7   0   4       88.68       85.63      3.34 o 
  -6   0   4       20.66       19.63      1.36 o 
  -5   0   4       10.76        7.27      0.95 o 
  -4   0   4      253.69      260.66      4.61 o 
  -3   0   4      157.35      176.42      3.44 o 
  -2   0   4     2219.02     2429.46     28.98 o 
  -1   0   4      322.33      341.65      7.77 o 
   0   0   4      124.34      133.10      4.35 o 
   1   0   4        8.50       13.79      1.77 o 
   2   0   4      113.80      108.08      4.32 o 
   3   0   4       26.15       27.05      2.51 o 
   4   0   4      312.56      295.32      8.45 o 
   5   0   4       39.68       42.87      3.46 o 
   6   0   4       12.32       14.42      2.57 o 
   7   0   4      428.25      397.32     11.42 o 
   8   0   4        1.13        2.20      2.07 o 
   9   0   4       11.44       21.85      3.37 o 
  10   0   4        6.61       11.05      3.11 o 
  11   0   4        0.55        1.90      2.57 o 
 -15   1   4        1.29        0.15      1.54 o 
 -14   1   4        3.45        3.17      1.31 o 
 -13   1   4       19.41       20.18      1.83 o 
 -12   1   4      122.26      120.57      4.32 o 
 -11   1   4        9.35        6.76      1.02 o 
 -10   1   4      151.65      152.20      3.54 o 
  -9   1   4      129.56      117.17      2.42 o 
  -8   1   4       12.07       10.70      0.89 o 
  -7   1   4       11.61       12.00      0.85 o 
  -6   1   4        1.87        2.43      0.68 o 
  -5   1   4        1.25        1.67      1.04 o 
  -4   1   4       57.11       64.23      1.71 o 
  -3   1   4      107.75      123.34      2.51 o 
  -2   1   4     1153.98     1247.75     12.92 o 
  -1   1   4       21.37       16.25      0.79 o 
   0   1   4        8.63        4.73      0.75 o 
   1   1   4       21.84       22.12      1.08 o 
   2   1   4       63.32       59.30      2.35 o 
   3   1   4       42.76       45.90      1.41 o 
   4   1   4       22.84       25.47      1.91 o 
   5   1   4        1.04        0.68      1.18 o 
   6   1   4        5.59        7.47      1.61 o 
   7   1   4        2.16        5.39      1.47 o 
   8   1   4        2.54        4.30      1.51 o 
   9   1   4        7.29        5.97      1.89 o 
  10   1   4        3.16        7.56      1.98 o 
  11   1   4        4.73        3.25      1.99 o 
 -14   2   4        4.50        4.23      1.44 o 
 -13   2   4       19.69       19.33      1.85 o 
 -12   2   4      276.95      279.49      5.74 o 
 -11   2   4      287.05      269.87      5.20 o 
 -10   2   4       31.35       35.44      2.26 o 
  -9   2   4      108.09      106.20      2.39 o 
  -8   2   4        4.23        4.96      1.01 o 
  -7   2   4        1.76        0.30      0.55 o 
  -6   2   4      113.65      105.29      2.65 o 
  -5   2   4      119.13      126.45      2.16 o 
  -4   2   4      108.68      124.86      2.12 o 
  -3   2   4      559.32      621.26     10.99 o 
  -2   2   4     1030.28     1096.44      9.99 o 
  -1   2   4      159.55      193.17      2.32 o 
   0   2   4       19.66       19.28      0.74 o 
   1   2   4        0.45        1.27      0.55 o 
   2   2   4       37.01       37.86      3.39 o 
   3   2   4        2.76        2.84      0.79 o 
   4   2   4        2.17        1.24      1.08 o 
   5   2   4       31.35       35.60      2.34 o 
   6   2   4       11.78        9.88      1.64 o 
   7   2   4      100.52       93.83      3.85 o 
   8   2   4       34.69       29.52      2.56 o 
   9   2   4       18.46       21.95      4.08 o 
  10   2   4        0.30       -1.09      2.21 o 
  11   2   4        0.47        0.98      1.81 o 
 -14   3   4       20.00       20.97      3.67 o 
 -13   3   4        7.33        8.72      1.57 o 
 -12   3   4      251.78      233.77      5.07 o 
 -11   3   4       42.04       34.18      2.04 o 
 -10   3   4      159.41      145.70      3.32 o 
  -9   3   4      125.53      128.52      3.39 o 
  -8   3   4       15.64       12.80      1.33 o 
  -7   3   4        1.61        1.52      0.60 o 
  -6   3   4       65.77       68.91      1.48 o 
  -5   3   4        2.54        2.39      0.54 o 
  -4   3   4       96.31      107.24      3.22 o 
  -3   3   4       46.38       52.84      1.23 o 
  -2   3   4     1468.55     1466.22     23.45 o 
  -1   3   4       80.34       86.52      1.52 o 
   0   3   4       17.36        9.65      0.71 o 
   1   3   4       48.00       46.40      1.10 o 
   2   3   4       26.12       29.83      1.03 o 
   3   3   4       23.93       20.98      1.28 o 
   4   3   4       98.74      102.59      2.63 o 
   5   3   4      115.74      115.94      2.86 o 
   6   3   4        0.39        1.56      1.62 o 
   7   3   4        5.58        6.51      1.63 o 
   8   3   4       78.27       66.01      3.85 o 
   9   3   4        4.03        2.42      2.34 o 
  10   3   4        9.63       17.14      2.43 o 
 -14   4   4       17.19       16.35      1.98 o 
 -13   4   4        0.85        1.23      1.21 o 
 -12   4   4       14.77       15.48      1.52 o 
 -11   4   4      123.11      108.33      3.51 o 
 -10   4   4        0.16        2.58      1.37 o 
  -9   4   4        0.01       -0.20      1.24 o 
  -8   4   4       43.40       35.44      1.94 o 
  -7   4   4        0.03       -0.05      0.83 o 
  -6   4   4       44.67       41.54      1.93 o 
  -5   4   4        6.09        5.81      0.61 o 
  -4   4   4       16.50       12.35      1.15 o 
  -3   4   4     1757.82     1844.55     19.03 o 
  -2   4   4       43.36       46.55      1.16 o 
  -1   4   4       95.95      101.08      2.11 o 
   0   4   4       40.22       35.35      1.10 o 
   1   4   4       38.71       34.58      1.10 o 
   2   4   4        4.29        5.81      0.73 o 
   3   4   4       18.04       21.07      1.21 o 
   4   4   4      143.41      142.63      2.92 o 
   5   4   4      342.65      345.66      6.77 o 
   6   4   4       82.60       71.62      3.26 o 
   7   4   4        7.74        7.34      1.69 o 
   8   4   4      142.03      118.48      4.54 o 
   9   4   4        0.81        0.87      1.61 o 
  10   4   4        1.25        1.08      1.74 o 
 -13   5   4       18.37       14.45      1.65 o 
 -12   5   4       33.13       27.71      3.85 o 
 -11   5   4       53.95       42.31      2.69 o 
 -10   5   4       23.95       25.95      2.29 o 
  -9   5   4        4.52        6.68      1.36 o 
  -8   5   4        3.72        1.16      1.02 o 
  -7   5   4        0.03        0.26      0.90 o 
  -6   5   4       23.44       19.33      1.51 o 
  -5   5   4        0.27        1.30      0.88 o 
  -4   5   4      206.35      207.36      4.06 o 
  -3   5   4      225.12      207.33      3.94 o 
  -2   5   4        9.64       15.20      1.06 o 
  -1   5   4      131.89      122.80      2.27 o 
   0   5   4        2.16        0.54      0.55 o 
   1   5   4      113.29      123.53      2.10 o 
   2   5   4        0.01        0.01      0.65 o 
   3   5   4       27.18       33.72      1.55 o 
   4   5   4        8.08       10.96      1.29 o 
   5   5   4      128.10      129.65      2.92 o 
   6   5   4        0.41       -0.29      1.26 o 
   7   5   4        2.21        1.71      1.19 o 
   8   5   4      103.82       87.69      4.04 o 
   9   5   4        2.80        6.09      1.99 o 
 -13   6   4        9.09        9.36      1.56 o 
 -12   6   4        1.95        2.90      1.40 o 
 -11   6   4        5.16        7.38      1.53 o 
 -10   6   4        6.24        3.78      1.34 o 
  -9   6   4        0.45        2.66      1.24 o 
  -8   6   4        7.65        8.65      1.47 o 
  -7   6   4        0.12       -0.22      0.97 o 
  -6   6   4       12.96       11.59      1.43 o 
  -5   6   4       52.12       61.70      2.45 o 
  -4   6   4       39.16       39.48      2.01 o 
  -3   6   4     1213.21     1182.54     13.70 o 
  -2   6   4      251.16      247.33      4.53 o 
  -1   6   4       97.43       96.46      2.70 o 
   0   6   4       15.58       13.84      0.92 o 
   1   6   4      162.40      168.17      2.65 o 
   2   6   4        1.71        1.94      0.80 o 
   3   6   4       24.92       23.26      1.46 o 
   4   6   4       61.27       63.33      2.62 o 
   5   6   4       88.06       90.21      2.57 o 
   6   6   4      142.90      119.96      2.67 o 
   7   6   4        8.76        6.47      1.77 o 
   8   6   4       73.46       64.66      3.98 o 
   9   6   4        5.46        9.12      2.47 o 
 -12   7   4        0.02       -0.58      1.34 o 
 -11   7   4       32.41       32.52      2.90 o 
 -10   7   4      103.07      111.55      3.87 o 
  -9   7   4        1.87        0.54      1.19 o 
  -8   7   4        7.61        9.56      1.67 o 
  -7   7   4       49.86       46.05      2.81 o 
  -6   7   4       35.57       36.46      3.34 o 
  -5   7   4        0.06        0.04      0.96 o 
  -4   7   4       28.46       27.32      1.86 o 
  -3   7   4      685.75      668.56      9.21 o 
  -2   7   4      319.24      302.90      5.39 o 
  -1   7   4       28.28       28.71      1.96 o 
   0   7   4      206.25      178.42      4.87 o 
   1   7   4       99.48       97.03      2.46 o 
   2   7   4        3.38        1.90      0.99 o 
   3   7   4        0.14       -1.03      0.85 o 
   4   7   4        3.73        3.37      1.02 o 
   5   7   4        0.51       -0.07      0.97 o 
   6   7   4       94.65       90.34      3.29 o 
   7   7   4        5.21       13.32      2.12 o 
   8   7   4        1.38        1.35      1.64 o 
 -11   8   4        6.68        4.55      1.64 o 
 -10   8   4        5.32       10.11      1.84 o 
  -9   8   4        0.36        0.60      1.29 o 
  -8   8   4       23.72       21.53      2.06 o 
  -7   8   4       17.82       18.60      1.93 o 
  -6   8   4       30.10       28.41      2.18 o 
  -5   8   4       43.32       41.14      2.36 o 
  -4   8   4        3.46        4.69      1.33 o 
  -3   8   4      118.51      125.33      3.61 o 
  -2   8   4       11.50       13.15      2.30 o 
  -1   8   4      159.97      159.93      3.95 o 
   0   8   4       34.35       31.82      1.92 o 
   1   8   4       10.10        8.75      1.39 o 
   2   8   4       39.68       41.86      2.32 o 
   3   8   4        0.22       -0.57      1.05 o 
   4   8   4       49.90       50.31      2.16 o 
   5   8   4       14.79       24.32      1.98 o 
   6   8   4       14.91       14.73      1.78 o 
   7   8   4        5.68        2.04      1.71 o 
 -10   9   4       56.00       61.16      4.03 o 
  -9   9   4        0.04        0.19      1.40 o 
  -8   9   4       65.27       71.05      3.32 o 
  -7   9   4        2.36        0.73      1.30 o 
  -6   9   4        0.87        1.37      1.25 o 
  -5   9   4        0.06        0.87      1.24 o 
  -4   9   4       60.27       67.11      3.00 o 
  -3   9   4      116.55      108.87      3.61 o 
  -2   9   4      294.23      298.80      5.94 o 
  -1   9   4      101.54      105.16      3.43 o 
   0   9   4       35.79       33.11      2.06 o 
   1   9   4       21.15       18.59      3.15 o 
   2   9   4       16.72       22.69      2.51 o 
   3   9   4        4.82        5.07      1.76 o 
   4   9   4        0.10        2.25      1.60 o 
   5   9   4        9.95       11.45      2.30 o 
   6   9   4      111.96      110.42      6.84 o 
  -8  10   4       22.73       25.55      2.51 o 
  -7  10   4       19.44       22.32      2.30 o 
  -6  10   4        3.42        5.76      1.61 o 
  -5  10   4       49.69       46.61      2.84 o 
  -4  10   4        0.17        0.34      1.27 o 
  -3  10   4       29.01       33.82      4.06 o 
  -2  10   4       81.61       85.55      3.37 o 
  -1  10   4       43.74       36.79      3.33 o 
   0  10   4       12.73       12.58      2.91 o 
   1  10   4        0.12        0.66      1.63 o 
   2  10   4       39.56       39.55      4.74 o 
   3  10   4        0.15        2.34      2.76 o 
   4  10   4        3.69        4.61      3.10 o 
  -5  11   4        1.28        1.48      1.54 o 
  -4  11   4       47.87       49.24      3.07 o 
  -3  11   4        3.75        5.26      1.70 o 
  -2  11   4       46.28       48.62      2.89 o 
  -1  11   4       88.87       91.79      3.65 o 
   0  11   4        1.37        1.74      1.79 o 
   1  11   4        0.49        3.37      3.02 o 
 -15   1   5        5.35        4.99      1.85 o 
 -14   1   5        7.49        9.24      1.90 o 
 -13   1   5        5.30        4.45      1.54 o 
 -12   1   5        0.00        1.57      1.28 o 
 -11   1   5      210.53      215.01      6.62 o 
 -10   1   5     1841.25     1764.28     24.55 o 
  -9   1   5      341.00      329.77      4.53 o 
  -8   1   5       76.30       65.29      1.85 o 
  -7   1   5      449.35      402.13      4.90 o 
  -6   1   5      120.06      114.81      2.25 o 
  -5   1   5       24.69       23.24      1.26 o 
  -4   1   5       33.01       31.41      1.51 o 
  -3   1   5      271.56      262.06      3.06 o 
  -2   1   5      428.89      440.26      6.42 o 
  -1   1   5      159.68      178.25      4.24 o 
   0   1   5     1196.26     1229.31     18.07 o 
   1   1   5      114.69      112.16      2.00 o 
   2   1   5        2.84        2.69      1.13 o 
   3   1   5        0.11        0.48      1.05 o 
   4   1   5        5.37        5.01      1.36 o 
   5   1   5       48.51       53.03      3.86 o 
   6   1   5       72.16       75.38      3.44 o 
   7   1   5        6.72        4.65      1.64 o 
   8   1   5        6.23        2.44      1.63 o 
   9   1   5       82.05       78.27      5.54 o 
  10   1   5        0.52       -0.60      4.72 o 
 -14   2   5       12.36       11.03      2.02 o 
 -13   2   5        0.36       -0.13      1.33 o 
 -12   2   5       53.22       51.69      2.50 o 
 -11   2   5        5.27        5.93      1.24 o 
 -10   2   5      123.54      128.51      4.71 o 
  -9   2   5       13.47        8.93      1.25 o 
  -8   2   5      244.04      234.26      5.41 o 
  -7   2   5        0.58       -0.16      0.84 o 
  -6   2   5       36.73       37.33      1.82 o 
  -5   2   5        0.01        0.54      0.65 o 
  -4   2   5       24.35       29.24      2.37 o 
  -3   2   5        1.94        1.65      0.55 o 
  -2   2   5        7.74        8.15      0.74 o 
  -1   2   5      145.18      141.44      2.59 o 
   0   2   5      184.39      190.57      2.79 o 
   1   2   5       24.85       22.69      0.97 o 
   2   2   5        4.20        4.83      1.24 o 
   3   2   5       14.88       15.56      3.46 o 
   4   2   5       35.43       33.99      4.98 o 
   5   2   5        3.30        3.23      1.56 o 
   6   2   5        4.09        5.12      1.87 o 
   7   2   5        1.81       -0.64      1.33 o 
   8   2   5        2.25        0.29      2.51 o 
   9   2   5       22.39       15.35      2.35 o 
  10   2   5        0.07       -0.25      1.70 o 
 -14   3   5        1.63        0.17      1.44 o 
 -13   3   5       28.53       25.71      2.05 o 
 -12   3   5       13.10       10.87      1.83 o 
 -11   3   5        0.13        0.36      0.97 o 
 -10   3   5      115.03      107.78      3.22 o 
  -9   3   5      222.77      184.64      4.16 o 
  -8   3   5       41.64       37.24      1.96 o 
  -7   3   5        4.19        3.63      1.63 o 
  -6   3   5       29.40       31.55      1.29 o 
  -5   3   5       19.40       18.69      1.01 o 
  -4   3   5       72.00       69.97      2.47 o 
  -3   3   5        0.23        0.78      0.64 o 
  -2   3   5        8.13        7.90      0.75 o 
  -1   3   5      772.42      774.26      6.86 o 
   0   3   5       27.88       23.97      0.91 o 
   1   3   5       12.34        7.04      0.71 o 
   2   3   5       46.10       40.56      1.90 o 
   3   3   5        1.45        0.50      0.82 o 
   4   3   5        7.50        7.38      1.61 o 
   5   3   5        2.15        4.60      1.47 o 
   6   3   5       19.83       14.52      2.05 o 
   7   3   5       24.39       31.85      2.62 o 
   8   3   5        5.49        1.84      1.72 o 
   9   3   5        5.76        4.16      1.92 o 
 -14   4   5        2.03        3.06      1.44 o 
 -13   4   5        1.86        2.48      1.28 o 
 -12   4   5        0.08        0.10      1.07 o 
 -11   4   5       63.06       56.02      5.31 o 
 -10   4   5      129.59      110.19      3.44 o 
  -9   4   5      196.52      168.57      4.14 o 
  -8   4   5        1.47       -0.24      0.89 o 
  -7   4   5        4.26        4.10      1.12 o 
  -6   4   5       13.78       10.58      1.26 o 
  -5   4   5       12.60       14.75      0.98 o 
  -4   4   5        0.70        1.91      0.84 o 
  -3   4   5      104.89       96.24      1.88 o 
  -2   4   5      204.42      206.02      6.64 o 
  -1   4   5      354.80      329.47      3.72 o 
   0   4   5       14.18       15.56      0.86 o 
   1   4   5       42.12       50.23      1.54 o 
   2   4   5        0.02        0.84      0.90 o 
   3   4   5        0.62       -0.13      0.79 o 
   4   4   5        0.19        0.93      1.04 o 
   5   4   5        0.68       -0.01      1.29 o 
   6   4   5       10.60        9.85      1.83 o 
   7   4   5       32.60       30.25      2.67 o 
   8   4   5        4.87        8.74      3.53 o 
   9   4   5        5.83        4.75      2.05 o 
 -13   5   5        0.36        0.65      1.22 o 
 -12   5   5        0.01       -2.74      1.83 o 
 -11   5   5       29.94       28.52      3.08 o 
 -10   5   5        6.00        4.05      1.36 o 
  -9   5   5       13.85       10.37      1.55 o 
  -8   5   5       39.77       35.14      2.11 o 
  -7   5   5       14.57       20.77      1.67 o 
  -6   5   5       21.46       19.46      1.57 o 
  -5   5   5        7.77        4.64      1.07 o 
  -4   5   5       76.92       73.70      2.43 o 
  -3   5   5      134.17      131.52      3.17 o 
  -2   5   5        1.71        2.19      0.72 o 
  -1   5   5     1814.28     1788.92     14.42 o 
   0   5   5      281.21      281.82      3.51 o 
   1   5   5       17.95       15.05      1.37 o 
   2   5   5        4.43        1.75      1.07 o 
   3   5   5       32.53       36.22      1.70 o 
   4   5   5        6.76        6.44      1.09 o 
   5   5   5       31.93       35.04      2.16 o 
   6   5   5      110.31      109.13      3.55 o 
   7   5   5      153.64      155.91      4.38 o 
   8   5   5       80.49       68.46      3.90 o 
 -12   6   5       12.17       11.78      1.88 o 
 -11   6   5       35.21       25.97      2.50 o 
 -10   6   5       22.33       16.36      1.86 o 
  -9   6   5      138.38      116.76      5.25 o 
  -8   6   5       59.06       57.40      2.64 o 
  -7   6   5        9.65        9.46      1.47 o 
  -6   6   5        0.06        0.01      0.97 o 
  -5   6   5       43.45       42.65      2.31 o 
  -4   6   5       14.53       11.32      1.35 o 
  -3   6   5        2.77        1.60      0.95 o 
  -2   6   5       53.50       56.27      5.03 o 
  -1   6   5      272.91      263.35      5.29 o 
   0   6   5        1.95        3.03      0.84 o 
   1   6   5        4.32        3.09      1.08 o 
   2   6   5        9.17       10.01      1.93 o 
   3   6   5       70.60       72.80      2.35 o 
   4   6   5        0.04       -0.36      0.92 o 
   5   6   5        0.88        1.24      1.79 o 
   6   6   5        4.64        6.14      2.10 o 
   7   6   5       59.06       52.63      3.42 o 
   8   6   5        3.21        6.27      2.43 o 
 -12   7   5       10.75       14.01      2.51 o 
 -11   7   5        0.15       -0.23      1.32 o 
 -10   7   5        0.22       -1.00      1.19 o 
  -9   7   5        2.42        2.91      1.40 o 
  -8   7   5        0.13        0.47      1.12 o 
  -7   7   5        2.35        3.46      1.31 o 
  -6   7   5        0.00        1.28      1.11 o 
  -5   7   5       19.31       22.66      3.62 o 
  -4   7   5       71.43       68.95      2.70 o 
  -3   7   5        2.10        1.36      1.04 o 
  -2   7   5        0.73        1.88      1.12 o 
  -1   7   5      447.84      442.75      8.56 o 
   0   7   5       75.10       75.32      2.29 o 
   1   7   5       57.39       53.46      4.41 o 
   2   7   5       12.36       12.02      1.88 o 
   3   7   5       36.50       40.68      1.94 o 
   4   7   5       10.56       12.78      1.59 o 
   5   7   5       20.37       20.05      1.96 o 
   6   7   5       35.48       39.65      3.31 o 
   7   7   5       16.72       13.74      2.30 o 
 -11   8   5        1.29        1.29      1.53 o 
 -10   8   5        0.93        1.84      1.80 o 
  -9   8   5       10.03       11.02      1.84 o 
  -8   8   5       34.32       37.00      2.52 o 
  -7   8   5        1.18        1.36      1.26 o 
  -6   8   5       65.19       73.53      3.10 o 
  -5   8   5       50.55       48.64      2.54 o 
  -4   8   5        1.22        0.49      1.10 o 
  -3   8   5        4.46        3.42      1.25 o 
  -2   8   5       47.68       48.49      2.37 o 
  -1   8   5       43.79       41.86      2.22 o 
   0   8   5       22.05       21.31      2.13 o 
   1   8   5       13.61       12.07      4.34 o 
   2   8   5        9.56        8.86      1.54 o 
   3   8   5       79.70       89.55      5.42 o 
   4   8   5        0.92        2.40      1.30 o 
   5   8   5        2.37        3.86      2.55 o 
   6   8   5        2.23        7.47      2.93 o 
  -9   9   5        0.13        2.04      1.50 o 
  -8   9   5       17.12       23.82      2.56 o 
  -7   9   5        5.69        8.04      1.73 o 
  -6   9   5       14.86       16.36      1.96 o 
  -5   9   5        0.16       -0.48      1.18 o 
  -4   9   5        3.85        5.24      1.44 o 
  -3   9   5       76.69       76.17      3.34 o 
  -2   9   5       11.89       11.68      2.24 o 
  -1   9   5       28.75       34.84      3.73 o 
   0   9   5       33.83       32.41      4.17 o 
   1   9   5       20.61       19.81      3.50 o 
   2   9   5       36.17       31.20      2.33 o 
   3   9   5       11.71       11.02      1.77 o 
   4   9   5        0.40        1.00      2.06 o 
  -7  10   5        0.41        1.73      1.58 o 
  -6  10   5       56.25       58.32      4.96 o 
  -5  10   5       19.91       21.39      2.20 o 
  -4  10   5        7.84       11.12      1.82 o 
  -3  10   5       33.84       32.91      2.42 o 
  -2  10   5      121.30      133.30      9.14 o 
  -1  10   5        0.05       -0.54      1.82 o 
   0  10   5       98.70      108.84      6.82 o 
   1  10   5       99.91      102.63      4.88 o 
   2  10   5        4.18        4.16      3.03 o 
 -14   0   6        8.70       12.72      3.02 o 
 -13   0   6        0.29        0.14      1.77 o 
 -12   0   6        2.12        5.43      2.25 o 
 -11   0   6        0.16        2.29      1.69 o 
 -10   0   6       13.04       10.60      2.30 o 
  -9   0   6      706.62      688.75     10.93 o 
  -8   0   6     3919.88     3795.06     71.36 o 
  -7   0   6      711.23      719.26     10.90 o 
  -6   0   6       92.35       93.88      3.06 o 
  -5   0   6      177.52      150.04      3.82 o 
  -4   0   6       49.00       36.96      1.56 o 
  -3   0   6        0.00        0.36      0.41 o 
  -2   0   6       14.78       19.59      1.33 o 
  -1   0   6      429.63      445.36      6.90 o 
   0   0   6      372.17      366.23      5.84 o 
   1   0   6       54.95       65.67      4.01 o 
   2   0   6      526.27      535.02     13.08 o 
   3   0   6        4.19        1.65      1.80 o 
   4   0   6        2.92        5.64      2.24 o 
   5   0   6        0.09       -1.40      1.69 o 
   6   0   6        2.62        3.76      2.15 o 
   7   0   6       30.76       26.78      3.71 o 
   8   0   6       11.93       11.87      3.28 o 
   9   0   6        0.80        0.20      2.48 o 
 -14   1   6        2.87        3.90      1.68 o 
 -13   1   6       12.89       14.35      2.08 o 
 -12   1   6        6.89        6.10      1.57 o 
 -11   1   6       20.51       22.12      2.37 o 
 -10   1   6       31.73       31.25      1.86 o 
  -9   1   6       59.07       50.19      2.18 o 
  -8   1   6       37.34       39.37      1.63 o 
  -7   1   6        1.33        2.13      0.76 o 
  -6   1   6       13.37       13.56      0.99 o 
  -5   1   6      142.22      137.01      3.00 o 
  -4   1   6       67.45       69.93      1.61 o 
  -3   1   6       13.45       15.40      1.35 o 
  -2   1   6        4.22        6.15      0.75 o 
  -1   1   6       40.89       39.10      1.67 o 
   0   1   6       60.26       62.93      2.48 o 
   1   1   6       19.81       24.02      2.92 o 
   2   1   6        1.16        0.63      1.17 o 
   3   1   6       32.76       26.58      2.14 o 
   4   1   6        7.52        6.84      2.05 o 
   5   1   6        1.53        1.14      1.40 o 
   6   1   6        3.02        2.89      1.57 o 
   7   1   6        1.45        1.63      2.16 o 
   8   1   6       11.57       11.64      2.24 o 
   9   1   6        2.44       -0.65      1.59 o 
 -14   2   6        2.16        3.44      1.65 o 
 -13   2   6        0.02       -0.76      1.24 o 
 -12   2   6       14.35       19.84      1.78 o 
 -11   2   6       11.47       10.01      1.41 o 
 -10   2   6        0.74        0.38      0.99 o 
  -9   2   6       56.51       53.86      2.28 o 
  -8   2   6     1274.19     1207.67     17.13 o 
  -7   2   6      227.65      208.53      3.89 o 
  -6   2   6       38.06       33.65      1.65 o 
  -5   2   6       30.09       30.65      2.35 o 
  -4   2   6       48.04       40.52      1.29 o 
  -3   2   6       29.60       28.68      1.23 o 
  -2   2   6        0.33       -0.52      0.54 o 
  -1   2   6        9.75       12.10      0.89 o 
   0   2   6       37.14       39.42      1.88 o 
   1   2   6      276.57      278.66      5.93 o 
   2   2   6      118.09      110.20      3.70 o 
   3   2   6        5.27        6.00      1.52 o 
   4   2   6        0.00        0.34      1.23 o 
   5   2   6        2.39        3.07      1.44 o 
   6   2   6        0.58        0.90      1.87 o 
   7   2   6       16.97       21.86      2.53 o 
   8   2   6        3.21        3.20      1.83 o 
 -14   3   6        4.23        3.49      2.43 o 
 -13   3   6        4.22        6.84      1.45 o 
 -12   3   6        8.67        7.13      1.40 o 
 -11   3   6        6.61        8.67      1.44 o 
 -10   3   6        2.20        0.01      0.92 o 
  -9   3   6      218.43      186.36      5.24 o 
  -8   3   6        0.23        1.33      1.20 o 
  -7   3   6      127.48      110.70      3.77 o 
  -6   3   6       41.78       46.05      1.64 o 
  -5   3   6       76.12       67.51      2.18 o 
  -4   3   6       17.08       18.33      1.31 o 
  -3   3   6        2.66        1.02      0.67 o 
  -2   3   6       45.96       43.49      1.51 o 
  -1   3   6      221.49      217.07      3.34 o 
   0   3   6       97.89       98.02      2.79 o 
   1   3   6      382.30      363.66      5.94 o 
   2   3   6        4.55        5.06      1.17 o 
   3   3   6       37.81       38.63      3.84 o 
   4   3   6        0.17        0.48      1.36 o 
   5   3   6        0.19        2.05      1.48 o 
   6   3   6       14.28       17.63      2.22 o 
   7   3   6        0.12        1.06      1.79 o 
   8   3   6       13.57       18.14      3.01 o 
 -13   4   6        1.42        2.54      1.28 o 
 -12   4   6       10.63        6.45      1.46 o 
 -11   4   6        4.74        4.81      2.01 o 
 -10   4   6        5.08        8.05      1.43 o 
  -9   4   6       57.60       45.65      3.47 o 
  -8   4   6        3.23        0.39      1.02 o 
  -7   4   6       20.97       15.06      1.49 o 
  -6   4   6      172.63      155.65      3.69 o 
  -5   4   6        3.74        5.01      1.14 o 
  -4   4   6        5.26        4.77      1.63 o 
  -3   4   6        2.82        1.08      0.86 o 
  -2   4   6       64.40       58.41      1.89 o 
  -1   4   6       82.55       82.38      2.22 o 
   0   4   6        5.29        8.04      1.56 o 
   1   4   6      803.05      811.20     10.46 o 
   2   4   6       26.34       32.59      2.18 o 
   3   4   6        1.51        0.45      1.13 o 
   4   4   6       10.33        9.09      1.50 o 
   5   4   6        1.62        4.20      1.36 o 
   6   4   6        0.62       -0.98      1.42 o 
   7   4   6       14.22       22.12      3.54 o 
   8   4   6       13.46       17.27      2.96 o 
 -13   5   6        1.23        1.88      1.34 o 
 -12   5   6        0.09        0.59      1.45 o 
 -11   5   6       10.71        8.73      1.60 o 
 -10   5   6       57.43       51.49      3.26 o 
  -9   5   6       74.94       62.34      2.76 o 
  -8   5   6       65.50       46.68      4.17 o 
  -7   5   6      268.43      219.81      5.57 o 
  -6   5   6        0.99        0.38      0.99 o 
  -5   5   6        4.67        3.41      1.09 o 
  -4   5   6        8.37        7.58      1.17 o 
  -3   5   6       18.48       19.27      1.45 o 
  -2   5   6       71.63       62.64      3.10 o 
  -1   5   6       64.63       60.81      1.92 o 
   0   5   6       56.96       53.61      2.65 o 
   1   5   6      299.37      289.74      6.35 o 
   2   5   6        0.82        0.72      1.08 o 
   3   5   6        1.08        0.83      1.64 o 
   4   5   6        6.85        4.22      1.37 o 
   5   5   6        1.73        1.60      1.27 o 
   6   5   6        0.79        0.32      1.29 o 
   7   5   6        2.85        5.31      1.80 o 
 -12   6   6        7.04        8.24      1.80 o 
 -11   6   6        4.62        2.91      1.44 o 
 -10   6   6        0.41        1.84      1.28 o 
  -9   6   6        0.46        0.58      1.18 o 
  -8   6   6       28.50       28.44      2.08 o 
  -7   6   6       17.74       14.90      1.70 o 
  -6   6   6        5.60        3.06      1.20 o 
  -5   6   6        3.10        6.01      1.48 o 
  -4   6   6       52.32       46.72      3.72 o 
  -3   6   6       70.23       70.92      2.53 o 
  -2   6   6      105.57      112.48      2.73 o 
  -1   6   6       12.76       12.55      1.46 o 
   0   6   6        0.48        0.08      1.33 o 
   1   6   6      477.19      486.50      9.95 o 
   2   6   6       59.29       59.71      2.59 o 
   3   6   6       22.80       18.01      1.76 o 
   4   6   6       13.11       15.54      1.76 o 
   5   6   6        0.82        1.61      1.34 o 
   6   6   6       17.90       15.37      1.93 o 
 -11   7   6        0.36       -2.14      1.49 o 
 -10   7   6       33.56       30.16      2.38 o 
  -9   7   6        0.67        2.07      1.33 o 
  -8   7   6       11.71       11.53      1.69 o 
  -7   7   6       51.77       43.74      4.31 o 
  -6   7   6        7.53        9.34      1.62 o 
  -5   7   6        0.43        0.75      1.13 o 
  -4   7   6       14.17       14.63      1.60 o 
  -3   7   6       23.44       24.37      2.55 o 
  -2   7   6       10.55       10.62      3.17 o 
  -1   7   6       18.53       20.53      4.08 o 
   0   7   6       74.82       79.36      3.91 o 
   1   7   6        0.94        1.37      1.51 o 
   2   7   6       32.65       31.15      2.75 o 
   3   7   6        2.28        0.68      1.70 o 
   4   7   6        1.03        1.94      3.10 o 
   5   7   6       26.28       30.23      2.34 o 
   6   7   6       13.20       17.60      2.74 o 
 -10   8   6       11.55       15.27      2.07 o 
  -9   8   6       26.77       30.13      2.43 o 
  -8   8   6        0.03        0.75      1.28 o 
  -7   8   6        4.70        2.13      1.32 o 
  -6   8   6        5.48        4.60      1.43 o 
  -5   8   6       11.93       12.46      1.67 o 
  -4   8   6        0.00       -1.17      1.07 o 
  -3   8   6        1.29        1.30      1.16 o 
  -2   8   6        0.01       -0.69      1.03 o 
  -1   8   6        3.99        7.41      2.76 o 
   0   8   6       35.48       36.84      3.12 o 
   1   8   6        5.30        3.21      2.58 o 
   2   8   6       14.62       18.03      3.46 o 
   3   8   6        2.24        2.27      1.42 o 
   4   8   6       10.54        8.17      2.18 o 
  -8   9   6        0.82       -1.02      1.43 o 
  -7   9   6        3.27        4.11      1.92 o 
  -6   9   6        8.15        8.41      1.73 o 
  -5   9   6        1.82        3.17      1.43 o 
  -4   9   6       27.44       28.28      2.23 o 
  -3   9   6        2.12        4.59      1.43 o 
  -2   9   6       15.55       18.46      3.69 o 
  -1   9   6        4.30        6.33      2.84 o 
   0   9   6       72.37       77.29      5.95 o 
   1   9   6        8.42        6.85      3.08 o 
   2   9   6        0.62       -1.47      1.32 o 
   3   9   6       15.28       17.14      2.13 o 
  -6  10   6       18.77       24.01      2.38 o 
  -5  10   6        0.12        0.84      1.45 o 
  -4  10   6       42.51       49.80      2.97 o 
  -3  10   6        3.24        3.32      1.87 o 
  -2  10   6       10.62        8.25      3.27 o 
  -1  10   6       16.89       16.05      3.73 o 
   0  10   6        3.80        5.76      3.07 o 
 -14   1   7       32.20       32.74      2.97 o 
 -13   1   7       13.77       13.00      2.08 o 
 -12   1   7        5.34        5.44      1.64 o 
 -11   1   7       26.30       24.24      2.29 o 
 -10   1   7        1.81        2.27      1.03 o 
  -9   1   7        0.81        1.56      0.95 o 
  -8   1   7        0.40        0.23      0.75 o 
  -7   1   7      173.70      166.82      4.65 o 
  -6   1   7     1925.62     1872.34     17.06 o 
  -5   1   7      386.71      369.29      4.90 o 
  -4   1   7       16.57       13.06      0.84 o 
  -3   1   7        4.30        4.72      0.73 o 
  -2   1   7       13.38       11.71      0.98 o 
  -1   1   7        0.00        1.04      0.92 o 
   0   1   7        8.46        4.68      1.39 o 
   1   1   7       31.21       33.35      3.29 o 
   2   1   7       18.56       19.61      2.66 o 
   3   1   7      141.21      126.90      4.37 o 
   4   1   7       80.90       69.87      3.48 o 
   5   1   7       17.44       20.55      2.32 o 
   6   1   7        1.16        3.25      1.75 o 
   7   1   7        0.03        1.22      1.65 o 
 -14   2   7        0.00       -0.89      1.32 o 
 -13   2   7       19.73       23.74      2.49 o 
 -12   2   7        2.46        0.39      1.26 o 
 -11   2   7       11.28       13.64      1.58 o 
 -10   2   7        4.75        6.43      1.25 o 
  -9   2   7       88.37       81.91      5.78 o 
  -8   2   7        2.80        2.89      1.04 o 
  -7   2   7      741.90      688.15      8.95 o 
  -6   2   7      369.55      395.06      6.10 o 
  -5   2   7       53.37       57.64      2.21 o 
  -4   2   7        3.10        2.11      0.87 o 
  -3   2   7      195.33      178.25      3.11 o 
  -2   2   7        2.44        2.52      0.74 o 
  -1   2   7       21.14       23.26      2.02 o 
   0   2   7       85.51       81.84      2.78 o 
   1   2   7      282.42      290.16      6.51 o 
   2   2   7      109.06      105.58      3.94 o 
   3   2   7      123.09      115.11      5.47 o 
   4   2   7       35.91       39.10      2.86 o 
   5   2   7       23.49       31.03      4.02 o 
   6   2   7        3.59        3.09      2.27 o 
   7   2   7        0.19        0.88      1.71 o 
 -13   3   7        5.84        6.42      1.76 o 
 -12   3   7        4.49        3.52      1.34 o 
 -11   3   7        9.66       13.46      2.00 o 
 -10   3   7       20.60       24.10      1.97 o 
  -9   3   7       13.85       11.58      1.85 o 
  -8   3   7       68.33       64.32      3.14 o 
  -7   3   7        1.36        4.48      3.53 o 
  -6   3   7      500.16      441.85      8.45 o 
  -5   3   7        6.03        6.13      1.09 o 
  -4   3   7       97.01       88.41      6.17 o 
  -3   3   7       28.74       31.46      1.94 o 
  -2   3   7       42.03       39.74      1.71 o 
  -1   3   7        7.27        7.65      1.21 o 
   0   3   7      123.15      118.51      4.08 o 
   1   3   7       12.55       13.09      2.97 o 
   2   3   7        3.82        0.81      1.15 o 
   3   3   7      337.91      323.26      6.19 o 
   4   3   7        2.34        3.25      1.63 o 
   5   3   7        1.22        0.92      1.57 o 
   6   3   7        1.60        0.89      1.67 o 
   7   3   7        1.72        0.34      1.84 o 
 -13   4   7       53.36       55.57      7.00 o 
 -12   4   7        0.18        1.08      1.21 o 
 -11   4   7        6.50        6.91      1.43 o 
 -10   4   7        7.56        6.28      2.03 o 
  -9   4   7        0.68        0.29      1.23 o 
  -8   4   7       36.69       34.76      2.62 o 
  -7   4   7      199.32      156.59      3.94 o 
  -6   4   7       30.98       41.65      2.42 o 
  -5   4   7      108.03       90.44      2.88 o 
  -4   4   7       49.67       44.07      2.02 o 
  -3   4   7       26.81       22.00      1.63 o 
  -2   4   7        5.27        2.69      1.44 o 
  -1   4   7       20.79       20.60      1.59 o 
   0   4   7      151.12      152.66      3.80 o 
   1   4   7      120.16      123.05      3.53 o 
   2   4   7       40.60       38.97      2.27 o 
   3   4   7      191.35      187.84      4.68 o 
   4   4   7        1.63        1.27      1.34 o 
   5   4   7        1.36       -0.33      1.43 o 
   6   4   7        0.09       -1.14      1.40 o 
 -12   5   7       22.96       27.52      3.10 o 
 -11   5   7        0.73        2.18      1.58 o 
 -10   5   7        1.04        1.34      1.21 o 
  -9   5   7        1.93        2.64      1.28 o 
  -8   5   7        5.29        5.37      2.06 o 
  -7   5   7        0.02       -1.14      1.03 o 
  -6   5   7        1.50        2.96      1.14 o 
  -5   5   7       18.37       20.82      1.68 o 
  -4   5   7       54.20       48.69      2.25 o 
  -3   5   7        1.39        0.27      0.81 o 
  -2   5   7       22.90       21.28      2.29 o 
  -1   5   7       40.61       40.47      4.02 o 
   0   5   7       41.69       44.74      3.14 o 
   1   5   7        0.55       -3.47      2.86 o 
   2   5   7        4.07        3.43      1.32 o 
   3   5   7      134.80      131.43      3.96 o 
   4   5   7        0.56       -0.68      1.24 o 
   5   5   7        2.13        2.13      1.43 o 
   6   5   7        9.25       11.72      2.08 o 
 -12   6   7       23.80       31.70      3.18 o 
 -11   6   7        2.59        1.53      1.36 o 
 -10   6   7        0.08       -0.40      1.58 o 
  -9   6   7       19.51       17.38      1.96 o 
  -8   6   7       90.19       89.37      3.31 o 
  -7   6   7        0.92        2.86      2.16 o 
  -6   6   7       25.59       25.90      1.99 o 
  -5   6   7       77.60       77.41      3.25 o 
  -4   6   7       19.75       18.06      2.97 o 
  -3   6   7        1.34       -0.15      0.98 o 
  -2   6   7        0.47       -1.21      1.39 o 
  -1   6   7        3.54        6.48      1.90 o 
   0   6   7        0.76        3.68      1.73 o 
   1   6   7        0.40       -1.25      1.74 o 
   2   6   7       57.58       54.81      3.64 o 
   3   6   7        1.07        2.15      1.79 o 
   4   6   7       18.86       19.59      2.06 o 
   5   6   7        0.92        0.75      1.37 o 
 -11   7   7       17.82       17.63      2.20 o 
 -10   7   7        6.11        7.29      1.74 o 
  -9   7   7        1.21        0.69      1.38 o 
  -8   7   7        0.02       -0.84      1.16 o 
  -7   7   7       36.25       40.14      4.13 o 
  -6   7   7       23.14       20.72      1.92 o 
  -5   7   7       50.41       46.40      2.53 o 
  -4   7   7        0.95       -0.28      1.09 o 
  -3   7   7        7.65       12.63      3.25 o 
  -2   7   7       23.02       26.81      3.96 o 
  -1   7   7        0.65        2.44      1.72 o 
   0   7   7        0.29       -0.82      1.50 o 
   1   7   7        0.18       -0.26      2.69 o 
   2   7   7       22.18       25.52      2.88 o 
   3   7   7       11.08       10.48      2.38 o 
   4   7   7       12.14        9.60      2.34 o 
  -9   8   7        0.00       -0.57      1.35 o 
  -8   8   7       75.45       76.38      3.42 o 
  -7   8   7       28.96       38.70      2.74 o 
  -6   8   7       27.30       32.45      2.38 o 
  -5   8   7       24.83       27.38      2.19 o 
  -4   8   7        2.49        1.44      1.26 o 
  -3   8   7        0.01       -1.54      2.26 o 
  -2   8   7        0.04        0.92      2.34 o 
  -1   8   7       12.82       18.25      3.90 o 
   0   8   7       56.29       63.46      4.00 o 
   1   8   7        2.06        0.55      1.83 o 
   2   8   7       54.33       61.21      4.00 o 
  -7   9   7       57.35       63.61      3.33 o 
  -6   9   7       14.18       18.22      2.11 o 
  -5   9   7        2.07       -0.98      1.26 o 
  -4   9   7        5.51        3.47      3.06 o 
  -3   9   7        0.88        3.50      2.78 o 
  -2   9   7       15.15       14.02      3.66 o 
  -1   9   7        7.74        7.34      3.42 o 
   0   9   7        0.01        0.07      2.58 o 
 -13   0   8       22.22       22.47      3.61 o 
 -12   0   8       19.27       22.72      3.39 o 
 -11   0   8        3.91        3.88      2.10 o 
 -10   0   8       58.16       65.51      4.71 o 
  -9   0   8       67.08       71.12      4.48 o 
  -8   0   8        4.67        6.70      1.49 o 
  -7   0   8       24.23       27.95      2.13 o 
  -6   0   8       16.19       18.16      1.82 o 
  -5   0   8       14.34       16.25      1.43 o 
  -4   0   8      459.53      429.76     14.07 o 
  -3   0   8      220.31      197.34      3.97 o 
  -2   0   8      149.63      153.35      4.75 o 
  -1   0   8       59.37       58.29      4.10 o 
   0   0   8       25.80       28.28      3.35 o 
   1   0   8        0.27       -1.41      1.86 o 
   2   0   8       69.50       73.39      5.02 o 
   3   0   8       14.25        6.33      2.64 o 
   4   0   8       10.92        9.96      2.93 o 
   5   0   8      127.10       96.39      6.28 o 
   6   0   8        4.10        9.00      3.16 o 
 -13   1   8       19.49       23.55      2.70 o 
 -12   1   8        0.30       -0.13      1.25 o 
 -11   1   8        7.00        8.72      1.80 o 
 -10   1   8        3.72        4.49      1.21 o 
  -9   1   8        8.11        8.72      1.33 o 
  -8   1   8       33.04       28.68      1.93 o 
  -7   1   8       22.80       23.22      1.43 o 
  -6   1   8       35.04       27.76      1.73 o 
  -5   1   8      287.61      271.37      3.76 o 
  -4   1   8       78.29       81.14      3.64 o 
  -3   1   8       25.02       23.86      1.11 o 
  -2   1   8        1.79        2.22      1.33 o 
  -1   1   8        4.81        4.52      1.22 o 
   0   1   8       14.13       10.95      1.77 o 
   1   1   8        2.85        4.55      1.58 o 
   2   1   8       53.48       56.35      3.24 o 
   3   1   8       73.76       73.53      3.68 o 
   4   1   8       10.70        6.32      1.98 o 
   5   1   8       20.30       18.69      3.97 o 
   6   1   8        9.18        9.25      2.25 o 
 -13   2   8       51.26       58.99      8.43 o 
 -12   2   8        6.75        6.75      2.10 o 
 -11   2   8        3.14        5.09      1.33 o 
 -10   2   8        0.72        0.16      1.00 o 
  -9   2   8        0.98        1.22      0.99 o 
  -8   2   8        1.19        0.44      0.93 o 
  -7   2   8       36.59       35.33      1.99 o 
  -6   2   8       43.75       40.46      2.05 o 
  -5   2   8       15.82       22.70      1.65 o 
  -4   2   8      599.10      570.41      6.19 o 
  -3   2   8       54.88       51.65      3.44 o 
  -2   2   8       38.77       35.68      2.03 o 
  -1   2   8        0.96        1.85      1.13 o 
   0   2   8       15.34       16.44      1.70 o 
   1   2   8       30.06       32.84      2.13 o 
   2   2   8      107.18      111.08      7.79 o 
   3   2   8        2.03        2.02      1.98 o 
   4   2   8        0.11        0.64      1.58 o 
   5   2   8      138.87      120.28      8.86 o 
   6   2   8        6.02        1.85      2.34 o 
 -13   3   8       66.21       72.97      4.64 o 
 -12   3   8        1.53        2.62      1.31 o 
 -11   3   8      102.83      112.24      3.72 o 
 -10   3   8        6.30        5.60      1.35 o 
  -9   3   8        1.89        2.31      1.14 o 
  -8   3   8       17.90       14.42      2.01 o 
  -7   3   8       52.54       52.90      4.30 o 
  -6   3   8       42.89       30.68      2.37 o 
  -5   3   8      539.66      490.52      7.36 o 
  -4   3   8      300.11      326.33      5.81 o 
  -3   3   8       25.23       27.51      4.46 o 
  -2   3   8        9.41        5.80      1.44 o 
  -1   3   8       42.23       42.85      2.31 o 
   0   3   8        0.81        0.78      1.14 o 
   1   3   8        0.00        0.12      1.43 o 
   2   3   8      115.43      124.24      3.85 o 
   3   3   8      134.55      134.35      4.13 o 
   4   3   8       37.15       34.71      2.53 o 
   5   3   8       41.48       41.37      8.46 o 
 -12   4   8       16.45       16.64      2.55 o 
 -11   4   8       14.72       13.26      1.79 o 
 -10   4   8        6.65        6.39      1.84 o 
  -9   4   8       13.28       12.60      2.19 o 
  -8   4   8        1.60        0.11      1.29 o 
  -7   4   8       96.02       82.76      5.94 o 
  -6   4   8       42.18       38.90      2.73 o 
  -5   4   8       62.66       71.94      3.37 o 
  -4   4   8      220.73      216.52      5.67 o 
  -3   4   8        1.48        0.96      1.49 o 
  -2   4   8       13.49       12.89      2.19 o 
  -1   4   8       35.64       38.25      4.73 o 
   0   4   8        0.07        1.63      1.62 o 
   1   4   8       35.91       39.06      2.39 o 
   2   4   8       30.09       29.52      2.20 o 
   3   4   8        5.71        5.68      1.58 o 
   4   4   8        0.26       -1.72      1.28 o 
   5   4   8       46.86       44.80      2.85 o 
 -12   5   8       26.84       29.46      2.47 o 
 -11   5   8       77.75       81.08      4.24 o 
 -10   5   8        3.86        6.86      1.94 o 
  -9   5   8       26.89       30.60      2.75 o 
  -8   5   8        2.87        1.20      1.43 o 
  -7   5   8        0.25        0.31      1.26 o 
  -6   5   8       28.93       32.64      3.23 o 
  -5   5   8       11.59        6.30      1.61 o 
  -4   5   8       47.78       53.53      4.31 o 
  -3   5   8        3.95        3.45      1.72 o 
  -2   5   8       56.72       57.42      3.59 o 
  -1   5   8       34.91       38.72      3.16 o 
   0   5   8        7.15        9.92      2.18 o 
   1   5   8        0.36       -1.32      1.64 o 
   2   5   8        1.57        4.63      2.60 o 
   3   5   8        6.47        7.40      2.18 o 
   4   5   8       36.32       31.50      2.53 o 
 -11   6   8       15.81       19.96      2.70 o 
 -10   6   8        7.92       13.05      2.33 o 
  -9   6   8        2.03        2.18      1.81 o 
  -8   6   8        0.15        1.84      1.31 o 
  -7   6   8        0.00        0.19      1.26 o 
  -6   6   8        1.18        2.16      1.32 o 
  -5   6   8       47.02       57.86      2.71 o 
  -4   6   8        0.56        0.34      2.36 o 
  -3   6   8       22.09       13.82      3.41 o 
  -2   6   8       26.40       24.39      3.05 o 
  -1   6   8        0.20       -2.21      1.47 o 
   0   6   8        9.26       11.09      2.36 o 
   1   6   8        0.78        0.40      1.80 o 
   2   6   8        4.86        4.01      2.12 o 
   3   6   8        4.51        4.19      2.56 o 
  -9   7   8        1.03        3.30      1.73 o 
  -8   7   8        0.00       -0.64      1.45 o 
  -7   7   8       20.92       23.27      3.08 o 
  -6   7   8      124.78      141.42      4.22 o 
  -5   7   8       40.83       49.60      4.02 o 
  -4   7   8       28.98       36.96      4.65 o 
  -3   7   8       31.00       35.94      4.74 o 
  -2   7   8        2.56        0.00      2.46 o 
  -1   7   8        1.97        2.75      1.96 o 
   0   7   8        6.16        5.91      2.15 o 
   1   7   8       15.22       20.34      2.87 o 
   2   7   8       25.35       24.06      3.09 o 
  -7   8   8        5.92        2.63      1.46 o 
  -6   8   8        4.05        7.24      1.72 o 
  -5   8   8       67.11       72.09      6.27 o 
  -4   8   8        0.00        0.60      2.78 o 
  -3   8   8       20.51       18.80      4.05 o 
  -2   8   8        0.10        0.10      2.52 o 
  -1   8   8        0.16        1.91      2.88 o 
   0   8   8        0.23       -2.15      1.73 o 
 -12   1   9      103.06      123.74      4.98 o 
 -11   1   9        2.27        0.24      1.33 o 
 -10   1   9        5.17        8.39      1.70 o 
  -9   1   9        0.80        2.59      1.15 o 
  -8   1   9       14.88       12.60      1.51 o 
  -7   1   9        1.29        1.91      0.87 o 
  -6   1   9       20.51       19.04      1.42 o 
  -5   1   9        0.14       -0.09      0.53 o 
  -4   1   9       73.63       68.79      2.07 o 
  -3   1   9      112.25       96.92      2.84 o 
  -2   1   9       84.13       72.23      2.96 o 
  -1   1   9       46.39       40.32      2.34 o 
   0   1   9       77.81       86.26      3.44 o 
   1   1   9        1.04       -0.64      1.49 o 
   2   1   9       43.50       49.31      3.34 o 
   3   1   9       12.08       17.15      2.49 o 
   4   1   9      127.49      145.55     12.20 o 
 -12   2   9      119.70      153.08      5.97 o 
 -11   2   9       42.03       49.57      3.26 o 
 -10   2   9        0.27        0.04      1.09 o 
  -9   2   9       39.34       41.94      2.87 o 
  -8   2   9       50.34       54.57      2.55 o 
  -7   2   9       25.96       25.34      1.85 o 
  -6   2   9       26.38       24.02      1.55 o 
  -5   2   9        6.15        6.57      1.06 o 
  -4   2   9       45.34       41.52      3.28 o 
  -3   2   9      149.90      139.12      3.51 o 
  -2   2   9       43.20       48.30      2.47 o 
  -1   2   9       20.32       17.01      1.82 o 
   0   2   9       23.09       27.75      2.16 o 
   1   2   9        1.19        0.09      1.25 o 
   2   2   9        6.86        5.64      1.61 o 
   3   2   9        0.16       -1.08      3.53 o 
   4   2   9       38.16       48.26      3.59 o 
 -12   3   9      105.64      128.49      5.15 o 
 -11   3   9       25.10       31.94      2.35 o 
 -10   3   9        2.16        1.04      1.83 o 
  -9   3   9        3.79        4.87      1.36 o 
  -8   3   9        0.04        1.63      1.08 o 
  -7   3   9        0.22        1.03      2.31 o 
  -6   3   9       49.08       51.97      3.74 o 
  -5   3   9      113.02      116.51      4.51 o 
  -4   3   9       12.58       12.17      1.68 o 
  -3   3   9       51.62       58.47      3.57 o 
  -2   3   9      187.35      177.54      5.90 o 
  -1   3   9       28.90       26.81      2.85 o 
   0   3   9        2.47        4.16      1.45 o 
   1   3   9        4.64        5.21      1.56 o 
   2   3   9        0.92        0.24      1.33 o 
   3   3   9       30.94       28.91      2.44 o 
 -11   4   9       87.07       99.50      4.00 o 
 -10   4   9        0.32       -0.03      1.17 o 
  -9   4   9       82.15       84.22      4.16 o 
  -8   4   9        0.01       -1.45      1.89 o 
  -7   4   9        8.05        8.77      2.12 o 
  -6   4   9       22.20       26.32      2.45 o 
  -5   4   9       46.05       49.54      4.89 o 
  -4   4   9       10.98       14.10      2.32 o 
  -3   4   9       89.65       79.63      4.18 o 
  -2   4   9      198.28      186.41      8.28 o 
  -1   4   9        0.15        1.54      1.67 o 
   0   4   9       21.45       19.94      2.71 o 
   1   4   9       32.30       44.27      3.59 o 
   2   4   9        0.07        0.16      1.82 o 
   3   4   9        8.53       11.09      1.94 o 
 -10   5   9        1.54        1.35      1.67 o 
  -9   5   9       94.35      110.53      4.80 o 
  -8   5   9        0.41        0.66      1.52 o 
  -7   5   9        5.67        5.18      1.80 o 
  -6   5   9       26.69       26.67      5.65 o 
  -5   5   9       90.84       91.51      6.54 o 
  -4   5   9       18.33       18.27      3.86 o 
  -3   5   9      142.41      142.69      7.34 o 
  -2   5   9       96.63       98.14      8.02 o 
  -1   5   9        0.37        0.24      2.04 o 
   0   5   9       12.27       16.05      2.74 o 
   1   5   9        5.73        2.00      4.85 o 
   2   5   9        1.98        0.79      1.99 o 
  -9   6   9       45.59       37.81      3.25 o 
  -8   6   9       13.28       16.93      2.46 o 
  -7   6   9       13.96       17.11      2.41 o 
  -6   6   9        0.03        1.71      2.54 o 
  -5   6   9        0.24        5.28      2.96 o 
  -4   6   9       37.72       48.86      5.31 o 
  -3   6   9        9.06       12.32      3.78 o 
  -2   6   9       21.91       19.42      2.86 o 
  -1   6   9        0.70        2.89      2.62 o 
   0   6   9        7.26        7.09      2.38 o 
   1   6   9       18.91       21.34      3.12 o 
  -7   7   9        1.96        0.34      1.61 o 
  -6   7   9        6.88       11.75      3.65 o 
  -5   7   9        0.07       -0.45      2.69 o 
  -4   7   9       15.74       17.60      4.23 o 
  -3   7   9       71.74       84.40      6.84 o 
  -2   7   9        7.95       13.76      4.03 o 
  -1   7   9        1.62        1.08      2.64 o 
 -11   0  10       11.44       15.43      3.18 o 
 -10   0  10      277.59      350.03     11.69 o 
  -9   0  10        2.85       -0.01      1.77 o 
  -8   0  10        7.50        8.68      3.05 o 
  -7   0  10       10.48       15.31      2.07 o 
  -6   0  10        1.07        1.65      1.78 o 
  -5   0  10       28.29       21.78      2.35 o 
  -4   0  10       51.11       51.85      6.61 o 
  -3   0  10        0.25       -1.18      1.47 o 
  -2   0  10       94.02       88.67      4.28 o 
  -1   0  10      156.09      143.00      7.39 o 
   0   0  10       10.63        7.09      2.12 o 
   1   0  10        6.24        9.02      3.06 o 
   2   0  10       13.46       20.83      3.99 o 
 -11   1  10        0.15       -1.18      1.36 o 
 -10   1  10       47.03       57.40      4.13 o 
  -9   1  10        5.35        5.09      1.35 o 
  -8   1  10        0.07        0.85      1.24 o 
  -7   1  10        9.00       12.90      1.92 o 
  -6   1  10       22.47       21.01      3.29 o 
  -5   1  10        1.62        3.06      1.96 o 
  -4   1  10        1.94        4.53      1.55 o 
  -3   1  10        1.85        2.29      1.16 o 
  -2   1  10        0.75        0.30      1.13 o 
  -1   1  10        0.73        2.06      2.00 o 
   0   1  10        0.13        0.19      1.42 o 
   1   1  10        0.46       -1.96      1.30 o 
   2   1  10       14.93       18.89      2.22 o 
 -11   2  10        3.28        0.90      1.47 o 
 -10   2  10      166.84      197.30      7.55 o 
  -9   2  10        2.93        3.17      1.28 o 
  -8   2  10        1.29       -0.07      1.02 o 
  -7   2  10        0.46       -1.06      0.94 o 
  -6   2  10        3.47        2.09      1.46 o 
  -5   2  10        0.10       -0.31      1.62 o 
  -4   2  10        0.16        0.66      1.38 o 
  -3   2  10        7.67       10.91      1.79 o 
  -2   2  10       18.96       27.42      2.90 o 
  -1   2  10       18.15       13.06      1.89 o 
   0   2  10       11.84        9.74      2.23 o 
   1   2  10       22.06       21.31      2.30 o 
 -10   3  10       77.45       89.48      3.58 o 
  -9   3  10       54.73       60.96      2.95 o 
  -8   3  10        0.21        0.25      1.08 o 
  -7   3  10       13.12       13.63      2.12 o 
  -6   3  10       18.23       15.70      2.15 o 
  -5   3  10        4.26        4.10      2.77 o 
  -4   3  10        6.51        8.95      1.76 o 
  -3   3  10        3.38        2.03      1.83 o 
  -2   3  10        6.95       11.53      3.11 o 
  -1   3  10        1.59        0.07      1.91 o 
   0   3  10       31.70       26.47      3.09 o 
   1   3  10        3.68        0.25      1.90 o 
  -9   4  10        7.16        8.23      1.63 o 
  -8   4  10        0.32       -1.47      1.41 o 
  -7   4  10       37.98       46.86      5.19 o 
  -6   4  10        1.32        2.88      2.87 o 
  -5   4  10        0.88        2.87      2.81 o 
  -4   4  10       90.87      100.28      4.90 o 
  -3   4  10       88.74       95.33      9.01 o 
  -2   4  10        4.26        0.60      1.83 o 
  -1   4  10       74.07       73.17      4.50 o 
   0   4  10       50.98       51.09      3.98 o 
  -8   5  10        7.15       11.58      2.29 o 
  -7   5  10       25.18       31.82      4.75 o 
  -6   5  10        3.59        2.02      3.02 o 
  -5   5  10        1.05        2.96      3.04 o 
  -4   5  10       23.87       20.92      4.20 o 
  -3   5  10       22.24       20.32      2.89 o 
  -2   5  10       15.28       25.23      3.10 o 
  -1   5  10        1.11        1.63      2.10 o 
  -9   1  11        2.57        1.09      1.77 o 
  -8   1  11      270.96      315.01      7.96 o 
  -7   1  11       14.16       13.76      3.71 o 
  -6   1  11        1.97        1.88      2.65 o 
  -5   1  11        7.96        7.36      1.83 o 
  -4   1  11        5.71        6.35      1.71 o 
  -3   1  11       19.82       20.51      2.42 o 
  -2   1  11        6.61        6.48      1.85 o 
  -8   2  11       17.66       24.37      2.73 o 
  -7   2  11       23.56       23.49      4.22 o 
  -6   2  11        0.01        0.68      2.68 o 
  -5   2  11        1.17        4.64      3.37 o 
  -4   2  11        9.29        8.87      1.97 o 
  -3   2  11        2.34        5.98      1.76 o 
  -2   2  11       14.47       13.84      2.18 o 
  -7   3  11       10.65       14.85      4.07 o 
  -6   3  11        0.13        2.47      2.95 o 
  -5   3  11        9.79       18.43      4.18 o 
  -4   3  11        2.53        4.33      2.13 o 
                                                 
